# Supplementary material for: 2-[(4-Meth­oxy-2-nitro­phen­yl)imino­meth­yl]phenol
Source: Acta Crystallogr Sect E Struct Rep Online. 2012 Jul 14;68(Pt 8):o2445–6. doi: 10.1107/S1600536812031212 (PMC3414359; doi:10.1107/S1600536812031212)
Supplement: Supplementary file 1 [file e-68-o2445-sup1.cif]

##############################################################################
#                                                                            #
# This CIF contains the data in a paper accepted for publication in          #
# Acta Crystallographica Section E. It conforms to the requirements of       #
# Notes for Authors for Acta Crystallographica Section E, and has been       #
# peer reviewed under the auspices of the IUCr Commission on Journals.       #
#                                                                            #
# Full details of the Crystallographic Information File format               #
# are given in the paper "The Crystallographic Information File (CIF):       #
# a New Standard Archive File for Crystallography" by S. R. Hall, F. H.      #
# Allen and I. D. Brown [Acta Cryst. (1991), A47, 655-685].                  #
#                                                                            #
# The current version of the core CIF dictionary is obtainable from          #
# ftp://ftp.iucr.org/pub/cif_core.dic.                                       #
#                                                                            #
# Software is freely available for graphical display of the structure(s)     #
# in this CIF. For information consult the CIF software page                 #
# http://www.iucr.org/resources/cif/software.                                #
#                                                                            #
# This file may be used for bona fide research purposes within the           #
# scientific community so long as proper attribution is given to the journal # 
# article from which it was obtained.                                        #
#                                                                            #
##############################################################################
data_global
_audit_creation_method     'Jana2006 Version : 25/03/2012'
_journal_date_recd_electronic     2012-07-05
_journal_date_accepted     2012-07-09
_journal_name_full     'Acta Crystallographica, Section E'
_journal_year     2012
_journal_volume     68
_journal_issue      8
_journal_page_first     o2445
_journal_page_last     o2446
_journal_paper_category     QO
_journal_paper_doi     10.1107/S1600536812031212
_journal_coeditor_code     FK2064
_publ_contact_author_name     'Karla  Fejfarov\'a'
_publ_contact_author_address
;
Institute of Physics ASCR, v.v.i.
Na Slovance 2
182 21 Praha 8
Czech Republic
;
_publ_contact_author_email     fejfarov@fzu.cz
_publ_contact_author_fax     '+420 233 343 184'
_publ_contact_author_phone     '+420 220 318 470'
_publ_section_title
;
2-[(4-Methoxy-2-nitrophenyl)iminomethyl]phenol
;
loop_
    _publ_author_name
    _publ_author_address
    'Khalaji, Aliakbar Dehno'
;
Department of Chemistry
Faculty of Science
Golestan University
Gorgan
Iran
;
    'Nikookar, Mahsa'
;
Department of Chemistry
Faculty of Science
Golestan University
Gorgan
Iran
;
    'Fejfarov\'a, Karla'
;
Institute of Physics ASCR, v.v.i.
Na Slovance 2
182 21 Prague 8
Czech Republic
;
    'Du\<sek, Michal'
;
Institute of Physics ASCR, v.v.i.
Na Slovance 2
182 21 Prague 8
Czech Republic
;
data_I
_chemical_name_systematic
;
2-[(4-Methoxy-2-nitrophenyl)iminomethyl]phenol
;
_chemical_name_common     ?
_chemical_formula_moiety     'C14 H12 N2 O4'
_chemical_formula_sum     'C14 H12 N2 O4'
_chemical_formula_structural     ?
_chemical_formula_analytical     ?
_chemical_formula_iupac     'C14 H12 N2 O4'
_chemical_formula_weight     272.3
_chemical_melting_point     ?
_symmetry_cell_setting     monoclinic
_symmetry_space_group_name_H-M     'P 21'
_symmetry_space_group_name_Hall     'P 2yb'
loop_
    _symmetry_equiv_pos_site_id
    _symmetry_equiv_pos_as_xyz
    1 x,y,z
    2 -x,y+1/2,-z
_cell_length_a     16.8655(2)
_cell_length_b     21.0838(5)
_cell_length_c     7.0741(5)
_cell_angle_alpha     90
_cell_angle_beta     90.817(2)
_cell_angle_gamma     90
_cell_volume     2515.22(19)
_cell_formula_units_Z     8
_cell_measurement_reflns_used     12919
_cell_measurement_theta_min     3.35
_cell_measurement_theta_max     67.59
_cell_measurement_temperature     120.00
_cell_special_details     ?
_exptl_crystal_description     prism
_exptl_crystal_colour     yellow
_exptl_crystal_size_max     0.248
_exptl_crystal_size_mid     0.198
_exptl_crystal_size_min     0.161
_exptl_crystal_density_diffrn     1.4375
_exptl_crystal_density_meas     ?
_exptl_crystal_density_method     'not measured'
_exptl_crystal_F_000     1136
_exptl_absorpt_coefficient_mu     0.9
_exptl_absorpt_correction_type     multi-scan
_exptl_absorpt_process_details
;
(CrysAlis PRO; Agilent, 2012)
;
_exptl_absorpt_correction_T_min     0.851
_exptl_absorpt_correction_T_max     1
_exptl_special_details
;
CrysAlis PRO (Agilent, 2012)
Empirical absorption correction using spherical harmonics,
 implemented in SCALE3 ABSPACK scaling algorithm.
;
_diffrn_ambient_temperature     120
_diffrn_radiation_type     'Cu K\a'
_diffrn_radiation_wavelength     1.5418
_diffrn_radiation_source     'Enhance Ultra (Cu) X-ray Source'
_diffrn_radiation_monochromator     'mirror'
_diffrn_measurement_device_type
      'Agilent Xcalibur diffractometer with an Atlas (Gemini ultra Cu) detector'
_diffrn_measurement_device     'four-cycle diffractometer'
_diffrn_measurement_method     'Rotation method data acquisition using \w scans'
_diffrn_detector_area_resol_mean     10.3784
_diffrn_reflns_number     19454
_diffrn_reflns_av_R_equivalents     0.0242
_diffrn_reflns_av_sigmaI/netI     0.0227
_diffrn_reflns_theta_min     3.36
_diffrn_reflns_theta_max     67.13
_diffrn_reflns_theta_full     67.13
_diffrn_measured_fraction_theta_max     0.99
_diffrn_measured_fraction_theta_full     0.99
_diffrn_reflns_limit_h_min     -20
_diffrn_reflns_limit_h_max     20
_diffrn_reflns_limit_k_min     -25
_diffrn_reflns_limit_k_max     19
_diffrn_reflns_limit_l_min     -8
_diffrn_reflns_limit_l_max     8
_diffrn_reflns_reduction_process
;
Integration of the CCD images was done by program CrysAlis PRO
(Agilent, 2012). The same program was used for indexing of the
crystal shape and absorption correction.
;
_diffrn_standards_number     0
_diffrn_standards_interval_count     ?
_diffrn_standards_interval_time     ?
_diffrn_standards_decay_%     ?
loop_
    _diffrn_standard_refln_index_h
    _diffrn_standard_refln_index_k
    _diffrn_standard_refln_index_l
    ? ? ?
_refine_special_details
;
The refinement was carried out against all reflections. The conventional
<i>R</i>-factor is always based on <i>F</i>. The goodness of fit as well as
the weighted <i>R</i>-factor are based on <i>F</i> and <i>F</i>^2^ for
refinement carried out on <i>F</i> and <i>F</i>^2^, respectively. The
threshold expression is used only for calculating <i>R</i>-factors <i>etc</i>.
and it is not relevant to the choice of reflections for refinement.
The program used for refinement, Jana2006, uses the weighting scheme based on
the experimental expectations, see _refine_ls_weighting_details, that does not
force <i>S</i> to be one. Therefore the values of <i>S</i> are usually larger
than the ones from the <i>SHELX</i> program.
;
_reflns_number_total     7375
_reflns_number_gt     6684
_reflns_threshold_expression     'I>3\s(I)'
_refine_ls_structure_factor_coef     Fsqd
_refine_ls_R_factor_all     0.0365
_refine_ls_R_factor_gt     0.0329
_refine_ls_wR_factor_gt     0.0837
_refine_ls_wR_factor_ref     0.0867
_refine_ls_goodness_of_fit_ref     1.38
_refine_ls_restrained_S_all     ?
_refine_ls_number_reflns     7375
_refine_ls_number_parameters     735
_refine_ls_number_restraints     0
_refine_ls_number_constraints     181
_refine_ls_hydrogen_treatment     mixed
_refine_ls_weighting_scheme     sigma
_refine_ls_weighting_details     'w=1/(\s^2^(I)+0.0016I^2^)'
_refine_ls_shift/su_max     0.0397
_refine_ls_shift/su_mean     0.0026
_refine_diff_density_max     0.15
_refine_diff_density_min     -0.12
_refine_ls_extinction_method
                      'Becker & Coppens (1974), B-C type 1 Lorentzian isotropic'
_refine_ls_extinction_coef     23(3)
_refine_ls_abs_structure_details     'Flack (1983), 2778 Friedel pairs'
_refine_ls_abs_structure_Flack     -0.06(15)
_refine_ls_abs_structure_Rogers     ?
loop_
    _atom_type_symbol
    _atom_type_scat_dispersion_real
    _atom_type_scat_dispersion_imag
    _atom_type_scat_source
    C 0.0181 0.0091 'International Tables Vol C tables 4.2.6.8 and 6.1.1.1'
    H 0.0000 0.0000 'International Tables Vol C tables 4.2.6.8 and 6.1.1.1'
    N 0.0311 0.0180 'International Tables Vol C tables 4.2.6.8 and 6.1.1.1'
    O 0.0492 0.0322 'International Tables Vol C tables 4.2.6.8 and 6.1.1.1'
_computing_data_collection
;
CrysAlis PRO (Agilent, 2012)
;
_computing_cell_refinement
;
CrysAlis PRO (Agilent, 2012)
;
_computing_data_reduction
;
CrysAlis PRO (Agilent, 2012)
;
_computing_structure_solution     'SIR2002 (Burla <i>et al.</i>, 2003)'
_computing_structure_refinement
                                 'JANA2006 (Pet\<r\'i\<cek <i>et al.</i>, 2006)'
_computing_molecular_graphics     'DIAMOND (Brandenburg & Putz, 2005)'
_computing_publication_material
                                 'JANA2006 (Pet\<r\'i\<cek <i>et al.</i>, 2006)'
loop_
    _atom_site_type_symbol
    _atom_site_label
    _atom_site_fract_x
    _atom_site_fract_y
    _atom_site_fract_z
    _atom_site_U_iso_or_equiv
    _atom_site_adp_type
    _atom_site_calc_flag
    _atom_site_refinement_flags
    _atom_site_occupancy
    _atom_site_symmetry_multiplicity
    _atom_site_disorder_assembly
    _atom_site_disorder_group
    O O101 0.75197(9) 0.40161(8) 0.2684(2) 0.0325(5) Uani d . 1 2 . .
    O O102 0.73997(10) 0.47881(8) 0.0692(3) 0.0418(5) Uani d . 1 2 . .
    O O103 0.44321(9) 0.47415(8) 0.0226(2) 0.0353(5) Uani d . 1 2 . .
    O O104 0.84363(9) 0.28817(7) -0.0391(2) 0.0295(4) Uani d . 1 2 . .
    O O201 0.62031(12) 0.09153(10) 0.5791(4) 0.0695(8) Uani d . 1 2 . .
    O O202 0.60210(9) 0.17182(8) 0.7624(2) 0.0325(5) Uani d . 1 2 . .
    O O203 0.91500(8) 0.10142(7) 0.5481(2) 0.0290(4) Uani d . 1 2 . .
    O O204 0.51076(9) 0.28366(7) 0.4491(2) 0.0267(4) Uani d . 1 2 . .
    O O301 0.12187(11) 0.09018(9) 0.1065(3) 0.0560(7) Uani d . 1 2 . .
    O O302 0.09907(9) 0.17300(7) -0.0624(2) 0.0313(5) Uani d . 1 2 . .
    O O303 0.41587(8) 0.10577(7) 0.1458(2) 0.0283(4) Uani d . 1 2 . .
    O O304 0.00811(9) 0.28192(7) 0.2504(2) 0.0286(4) Uani d . 1 2 . .
    O O401 0.23694(9) 0.48015(8) 0.6054(3) 0.0401(5) Uani d . 1 2 . .
    O O402 0.25409(8) 0.39560(7) 0.4393(2) 0.0303(4) Uani d . 1 2 . .
    O O403 -0.05477(8) 0.46909(7) 0.6735(2) 0.0283(4) Uani d . 1 2 . .
    O O404 0.34982(9) 0.28420(7) 0.7316(2) 0.0295(4) Uani d . 1 2 . .
    N N101 0.71506(10) 0.43047(8) 0.1454(2) 0.0252(5) Uani d . 1 2 . .
    N N102 0.69505(10) 0.30308(8) 0.0389(2) 0.0231(5) Uani d . 1 2 . .
    N N201 0.64206(10) 0.14142(9) 0.6521(2) 0.0281(5) Uani d . 1 2 . .
    N N202 0.65943(9) 0.26907(8) 0.5403(2) 0.0212(5) Uani d . 1 2 . .
    N N301 0.14073(10) 0.14177(8) 0.0458(2) 0.0263(5) Uani d . 1 2 . .
    N N302 0.15641(9) 0.26977(8) 0.1656(2) 0.0219(5) Uani d . 1 2 . .
    N N401 0.21568(10) 0.42781(8) 0.5491(2) 0.0235(5) Uani d . 1 2 . .
    N N402 0.19913(10) 0.29979(8) 0.6657(2) 0.0219(5) Uani d . 1 2 . .
    C C101 0.62753(12) 0.34198(10) 0.0459(2) 0.0226(6) Uani d . 1 2 . .
    C C102 0.63683(12) 0.40674(10) 0.0865(2) 0.0228(5) Uani d . 1 2 . .
    C C103 0.57583(12) 0.45023(10) 0.0748(3) 0.0250(6) Uani d . 1 2 . .
    C C104 0.50037(12) 0.42838(11) 0.0271(3) 0.0269(6) Uani d . 1 2 . .
    C C105 0.48848(12) 0.36469(11) -0.0147(3) 0.0283(6) Uani d . 1 2 . .
    C C106 0.55178(12) 0.32283(11) -0.0075(3) 0.0256(6) Uani d . 1 2 . .
    C C107 0.36311(14) 0.45354(14) -0.0091(4) 0.0463(8) Uani d . 1 2 . .
    C C108 0.69080(12) 0.24352(10) 0.0766(3) 0.0231(6) Uani d . 1 2 . .
    C C109 0.75967(12) 0.20240(10) 0.0614(3) 0.0233(6) Uani d . 1 2 . .
    C C110 0.83385(12) 0.22653(10) 0.0064(3) 0.0249(6) Uani d . 1 2 . .
    C C111 0.89955(14) 0.18668(11) 0.0031(3) 0.0315(7) Uani d . 1 2 . .
    C C112 0.89183(15) 0.12361(11) 0.0522(3) 0.0349(7) Uani d . 1 2 . .
    C C113 0.81873(15) 0.09888(11) 0.1029(3) 0.0345(7) Uani d . 1 2 . .
    C C114 0.75348(14) 0.13811(10) 0.1074(3) 0.0288(6) Uani d . 1 2 . .
    C C201 0.72755(11) 0.23065(10) 0.5557(2) 0.0211(5) Uani d . 1 2 . .
    C C202 0.71981(11) 0.16640(10) 0.5997(2) 0.0220(5) Uani d . 1 2 . .
    C C203 0.78191(12) 0.12391(10) 0.5954(3) 0.0231(5) Uani d . 1 2 . .
    C C204 0.85700(12) 0.14623(10) 0.5498(3) 0.0235(5) Uani d . 1 2 . .
    C C205 0.86774(12) 0.21004(10) 0.5059(3) 0.0243(6) Uani d . 1 2 . .
    C C206 0.80306(12) 0.25102(10) 0.5070(3) 0.0233(6) Uani d . 1 2 . .
    C C207 0.99420(13) 0.12213(11) 0.5134(3) 0.0344(7) Uani d . 1 2 . .
    C C208 0.66305(12) 0.32867(9) 0.5764(2) 0.0212(5) Uani d . 1 2 . .
    C C209 0.59460(12) 0.36982(9) 0.5515(2) 0.0215(5) Uani d . 1 2 . .
    C C210 0.52078(12) 0.34580(10) 0.4906(3) 0.0225(5) Uani d . 1 2 . .
    C C211 0.45560(13) 0.38634(10) 0.4734(3) 0.0273(6) Uani d . 1 2 . .
    C C212 0.46387(14) 0.44984(11) 0.5144(3) 0.0294(6) Uani d . 1 2 . .
    C C213 0.53661(13) 0.47458(10) 0.5748(3) 0.0292(6) Uani d . 1 2 . .
    C C214 0.60111(13) 0.43468(10) 0.5936(3) 0.0258(6) Uani d . 1 2 . .
    C C301 0.22495(12) 0.23216(10) 0.1496(2) 0.0222(5) Uani d . 1 2 . .
    C C302 0.21824(11) 0.16775(10) 0.1029(2) 0.0219(5) Uani d . 1 2 . .
    C C303 0.28126(12) 0.12637(10) 0.1048(3) 0.0235(6) Uani d . 1 2 . .
    C C304 0.35633(11) 0.14957(10) 0.1511(2) 0.0227(5) Uani d . 1 2 . .
    C C305 0.36609(12) 0.21300(10) 0.1999(3) 0.0248(6) Uani d . 1 2 . .
    C C306 0.30082(12) 0.25293(10) 0.2010(3) 0.0246(6) Uani d . 1 2 . .
    C C307 0.49501(13) 0.12832(11) 0.1742(3) 0.0331(7) Uani d . 1 2 . .
    C C308 0.15887(12) 0.32986(10) 0.1339(2) 0.0225(6) Uani d . 1 2 . .
    C C309 0.09020(12) 0.36993(10) 0.1613(3) 0.0230(6) Uani d . 1 2 . .
    C C310 0.01678(12) 0.34448(10) 0.2162(3) 0.0231(6) Uani d . 1 2 . .
    C C311 -0.04890(13) 0.38389(10) 0.2325(3) 0.0275(6) Uani d . 1 2 . .
    C C312 -0.04221(14) 0.44799(11) 0.2012(3) 0.0315(6) Uani d . 1 2 . .
    C C313 0.03044(14) 0.47442(11) 0.1530(3) 0.0321(6) Uani d . 1 2 . .
    C C314 0.09536(14) 0.43544(10) 0.1301(3) 0.0285(6) Uani d . 1 2 . .
    C C401 0.13152(12) 0.33874(10) 0.6584(2) 0.0214(5) Uani d . 1 2 . .
    C C402 0.13938(11) 0.40338(10) 0.6143(2) 0.0205(5) Uani d . 1 2 . .
    C C403 0.07786(11) 0.44609(10) 0.6232(3) 0.0221(5) Uani d . 1 2 . .
    C C404 0.00308(12) 0.42425(10) 0.6733(3) 0.0238(6) Uani d . 1 2 . .
    C C405 -0.00726(12) 0.36086(10) 0.7203(3) 0.0242(6) Uani d . 1 2 . .
    C C406 0.05651(12) 0.31940(10) 0.7147(3) 0.0236(6) Uani d . 1 2 . .
    C C407 -0.13379(13) 0.44822(11) 0.7128(3) 0.0328(7) Uani d . 1 2 . .
    C C408 0.19402(12) 0.24032(10) 0.6266(3) 0.0225(6) Uani d . 1 2 . .
    C C409 0.26229(12) 0.19855(9) 0.6426(3) 0.0227(6) Uani d . 1 2 . .
    C C410 0.33761(12) 0.22219(10) 0.6938(3) 0.0246(6) Uani d . 1 2 . .
    C C411 0.40245(13) 0.18123(11) 0.7024(3) 0.0284(6) Uani d . 1 2 . .
    C C412 0.39276(14) 0.11775(11) 0.6651(3) 0.0319(6) Uani d . 1 2 . .
    C C413 0.31855(14) 0.09349(11) 0.6156(3) 0.0328(7) Uani d . 1 2 . .
    C C414 0.25409(13) 0.13381(10) 0.6036(3) 0.0275(6) Uani d . 1 2 . .
    H H103 0.585237 0.494417 0.098954 0.03 Uiso calc R 1 2 . .
    H H105 0.436446 0.349691 -0.048573 0.0339 Uiso calc R 1 2 . .
    H H106 0.542941 0.279209 -0.040526 0.0308 Uiso calc R 1 2 . .
    H H107a 0.349617 0.422274 0.083706 0.0694 Uiso calc R 1 2 . .
    H H107b 0.358146 0.435414 -0.133174 0.0694 Uiso calc R 1 2 . .
    H H107c 0.32794 0.489144 0.001004 0.0694 Uiso calc R 1 2 . .
    H H108 0.641174 0.225844 0.115451 0.0277 Uiso calc R 1 2 . .
    H H111 0.950222 0.203014 -0.033335 0.0378 Uiso calc R 1 2 . .
    H H112 0.93754 0.096486 0.051263 0.0418 Uiso calc R 1 2 . .
    H H113 0.813774 0.054795 0.134483 0.0414 Uiso calc R 1 2 . .
    H H114 0.703024 0.121068 0.14264 0.0346 Uiso calc R 1 2 . .
    H H203 0.773585 0.079867 0.623359 0.0277 Uiso calc R 1 2 . .
    H H205 0.91944 0.225647 0.475056 0.0291 Uiso calc R 1 2 . .
    H H206 0.810756 0.294662 0.473175 0.0279 Uiso calc R 1 2 . .
    H H207a 1.028774 0.086013 0.508641 0.0517 Uiso calc R 1 2 . .
    H H207b 0.995611 0.144328 0.395029 0.0517 Uiso calc R 1 2 . .
    H H207c 1.011379 0.149947 0.613318 0.0517 Uiso calc R 1 2 . .
    H H208 0.712229 0.3465 0.621055 0.0254 Uiso calc R 1 2 . .
    H H211 0.405049 0.369938 0.432901 0.0327 Uiso calc R 1 2 . .
    H H212 0.418902 0.477488 0.501307 0.0353 Uiso calc R 1 2 . .
    H H213 0.541765 0.518939 0.60294 0.0351 Uiso calc R 1 2 . .
    H H214 0.651151 0.451524 0.63617 0.031 Uiso calc R 1 2 . .
    H H303 0.273638 0.082359 0.074844 0.0282 Uiso calc R 1 2 . .
    H H305 0.417752 0.229055 0.232625 0.0298 Uiso calc R 1 2 . .
    H H306 0.308043 0.296346 0.238293 0.0296 Uiso calc R 1 2 . .
    H H307a 0.531577 0.093827 0.159668 0.0497 Uiso calc R 1 2 . .
    H H307b 0.50616 0.160643 0.082765 0.0497 Uiso calc R 1 2 . .
    H H307c 0.500475 0.145641 0.299198 0.0497 Uiso calc R 1 2 . .
    H H308 0.207323 0.348547 0.091177 0.027 Uiso calc R 1 2 . .
    H H311 -0.099248 0.3662 0.265864 0.033 Uiso calc R 1 2 . .
    H H312 -0.087953 0.474743 0.212543 0.0378 Uiso calc R 1 2 . .
    H H313 0.035335 0.519407 0.135897 0.0386 Uiso calc R 1 2 . .
    H H314 0.144888 0.453517 0.092136 0.0341 Uiso calc R 1 2 . .
    H H403 0.086317 0.490123 0.595399 0.0265 Uiso calc R 1 2 . .
    H H405 -0.058516 0.345747 0.756774 0.0291 Uiso calc R 1 2 . .
    H H406 0.048689 0.275975 0.750693 0.0283 Uiso calc R 1 2 . .
    H H407a -0.169637 0.483457 0.702199 0.0492 Uiso calc R 1 2 . .
    H H407b -0.149166 0.415957 0.623804 0.0492 Uiso calc R 1 2 . .
    H H407c -0.13547 0.431289 0.838642 0.0492 Uiso calc R 1 2 . .
    H H408 0.143904 0.223143 0.585864 0.027 Uiso calc R 1 2 . .
    H H411 0.454087 0.19746 0.73458 0.0341 Uiso calc R 1 2 . .
    H H412 0.437627 0.089816 0.673308 0.0382 Uiso calc R 1 2 . .
    H H413 0.312213 0.049057 0.589897 0.0393 Uiso calc R 1 2 . .
    H H414 0.203029 0.117191 0.567973 0.033 Uiso calc R 1 2 . .
    H H104o 0.7988(18) 0.3068(15) -0.021(4) 0.0442 Uiso d T 1 2 . .
    H H204o 0.5554(17) 0.2640(14) 0.477(4) 0.04 Uiso d T 1 2 . .
    H H304o 0.0559(18) 0.2624(14) 0.227(4) 0.0429 Uiso d T 1 2 . .
    H H404o 0.3030(18) 0.3046(15) 0.716(4) 0.0442 Uiso d T 1 2 . .
loop_
    _atom_site_aniso_label
    _atom_site_aniso_U_11
    _atom_site_aniso_U_22
    _atom_site_aniso_U_33
    _atom_site_aniso_U_12
    _atom_site_aniso_U_13
    _atom_site_aniso_U_23
    _atom_site_aniso_type_symbol
    O101 0.0300(7) 0.0356(9) 0.0317(7) -0.0009(7) -0.0051(6) 0.0042(7) O
    O102 0.0340(8) 0.0241(9) 0.0675(11) -0.0051(7) 0.0032(7) 0.0137(8) O
    O103 0.0268(7) 0.0371(9) 0.0421(8) 0.0079(7) 0.0018(6) 0.0058(7) O
    O104 0.0289(7) 0.0236(8) 0.0361(8) -0.0032(6) 0.0050(6) -0.0027(6) O
    O201 0.0451(11) 0.0350(11) 0.129(2) -0.0194(9) 0.0263(12) -0.0368(12) O
    O202 0.0276(7) 0.0353(9) 0.0348(7) 0.0009(7) 0.0082(6) -0.0014(7) O
    O203 0.0239(7) 0.0248(8) 0.0383(8) 0.0033(6) 0.0005(5) -0.0023(6) O
    O204 0.0271(7) 0.0183(7) 0.0346(7) -0.0015(6) -0.0037(6) -0.0005(6) O
    O301 0.0380(9) 0.0309(10) 0.0987(15) -0.0136(8) -0.0127(9) 0.0267(10) O
    O302 0.0289(7) 0.0313(9) 0.0336(7) -0.0014(6) -0.0066(6) 0.0010(6) O
    O303 0.0243(7) 0.0243(8) 0.0364(7) 0.0028(6) 0.0013(5) 0.0041(6) O
    O304 0.0288(7) 0.0189(8) 0.0381(8) -0.0035(6) 0.0052(6) -0.0026(6) O
    O401 0.0364(8) 0.0198(8) 0.0643(10) -0.0075(7) 0.0074(7) -0.0083(8) O
    O402 0.0279(7) 0.0298(8) 0.0335(7) 0.0019(6) 0.0063(6) -0.0027(6) O
    O403 0.0229(7) 0.0236(8) 0.0384(7) 0.0054(6) 0.0025(5) -0.0035(6) O
    O404 0.0279(7) 0.0222(8) 0.0383(8) -0.0007(6) -0.0015(6) 0.0021(6) O
    N101 0.0276(8) 0.0192(9) 0.0290(8) 0.0009(7) 0.0048(7) -0.0026(7) N
    N102 0.0275(8) 0.0215(9) 0.0202(7) 0.0006(7) 0.0015(6) -0.0008(6) N
    N201 0.0258(9) 0.0199(9) 0.0388(9) -0.0021(7) 0.0029(7) 0.0007(7) N
    N202 0.0244(8) 0.0195(9) 0.0197(7) -0.0003(7) 0.0021(6) 0.0004(6) N
    N301 0.0257(9) 0.0201(9) 0.0331(9) -0.0017(7) 0.0006(7) 0.0004(7) N
    N302 0.0252(8) 0.0196(9) 0.0210(7) 0.0006(7) -0.0005(6) -0.0014(6) N
    N401 0.0243(8) 0.0184(9) 0.0277(8) 0.0004(7) -0.0003(6) 0.0027(7) N
    N402 0.0249(8) 0.0189(9) 0.0220(7) 0.0020(7) 0.0015(6) 0.0023(6) N
    C101 0.0274(10) 0.0222(11) 0.0181(8) -0.0006(8) 0.0035(7) 0.0019(7) C
    C102 0.0267(9) 0.0239(11) 0.0178(8) -0.0007(8) 0.0011(7) 0.0017(7) C
    C103 0.0298(10) 0.0218(11) 0.0235(9) 0.0026(8) 0.0041(7) 0.0030(8) C
    C104 0.0273(10) 0.0318(12) 0.0218(9) 0.0073(9) 0.0029(8) 0.0052(8) C
    C105 0.0256(10) 0.0364(13) 0.0228(9) -0.0030(9) -0.0009(7) 0.0027(8) C
    C106 0.0283(10) 0.0274(11) 0.0213(9) -0.0029(9) 0.0009(7) -0.0005(8) C
    C107 0.0274(12) 0.0528(17) 0.0588(15) 0.0084(11) 0.0010(10) 0.0112(13) C
    C108 0.0266(10) 0.0225(11) 0.0200(8) -0.0032(8) -0.0006(7) -0.0017(8) C
    C109 0.0320(10) 0.0212(11) 0.0168(8) 0.0001(8) -0.0009(7) -0.0032(7) C
    C110 0.0300(10) 0.0249(11) 0.0197(8) -0.0015(8) -0.0010(7) -0.0062(7) C
    C111 0.0319(11) 0.0365(13) 0.0261(10) 0.0031(9) -0.0018(8) -0.0113(9) C
    C112 0.0454(13) 0.0328(13) 0.0262(10) 0.0136(10) -0.0056(9) -0.0087(9) C
    C113 0.0542(14) 0.0233(11) 0.0258(10) 0.0059(10) -0.0035(9) -0.0026(8) C
    C114 0.0420(12) 0.0208(11) 0.0236(9) -0.0014(9) -0.0004(8) 0.0007(8) C
    C201 0.0245(9) 0.0214(10) 0.0174(8) -0.0003(8) -0.0002(7) -0.0017(7) C
    C202 0.0238(9) 0.0218(10) 0.0206(8) -0.0023(8) 0.0020(7) -0.0034(7) C
    C203 0.0288(10) 0.0173(10) 0.0231(9) -0.0010(8) 0.0012(7) -0.0011(7) C
    C204 0.0256(10) 0.0245(11) 0.0203(8) 0.0033(8) -0.0017(7) -0.0037(8) C
    C205 0.0246(10) 0.0249(11) 0.0234(9) -0.0019(8) 0.0006(7) -0.0009(8) C
    C206 0.0264(10) 0.0216(11) 0.0219(9) -0.0021(8) 0.0012(7) 0.0002(7) C
    C207 0.0243(10) 0.0339(13) 0.0452(12) 0.0014(9) -0.0002(9) -0.0069(10) C
    C208 0.0242(9) 0.0210(10) 0.0185(8) -0.0033(8) 0.0026(7) 0.0010(7) C
    C209 0.0282(10) 0.0189(10) 0.0176(8) 0.0002(8) 0.0040(7) 0.0024(7) C
    C210 0.0286(10) 0.0201(10) 0.0189(8) -0.0003(8) 0.0016(7) 0.0012(7) C
    C211 0.0288(10) 0.0289(11) 0.0242(9) 0.0028(9) 0.0026(7) 0.0055(8) C
    C212 0.0378(12) 0.0251(11) 0.0254(9) 0.0082(9) 0.0057(8) 0.0040(8) C
    C213 0.0451(12) 0.0172(10) 0.0256(9) 0.0020(9) 0.0094(8) 0.0021(8) C
    C214 0.0338(11) 0.0217(11) 0.0221(9) -0.0031(8) 0.0030(8) 0.0002(8) C
    C301 0.0274(10) 0.0213(10) 0.0179(8) 0.0007(8) 0.0019(7) 0.0006(7) C
    C302 0.0237(9) 0.0218(10) 0.0202(8) -0.0025(8) 0.0022(7) 0.0039(7) C
    C303 0.0298(10) 0.0194(10) 0.0213(8) -0.0002(8) 0.0022(7) 0.0025(8) C
    C304 0.0244(9) 0.0254(11) 0.0182(8) 0.0014(8) 0.0023(7) 0.0053(7) C
    C305 0.0244(10) 0.0278(11) 0.0222(8) -0.0024(9) 0.0001(7) 0.0002(8) C
    C306 0.0300(10) 0.0218(11) 0.0221(9) -0.0039(8) 0.0000(7) -0.0019(7) C
    C307 0.0240(10) 0.0324(13) 0.0430(12) 0.0006(9) 0.0027(9) 0.0079(9) C
    C308 0.0254(9) 0.0240(11) 0.0181(8) -0.0030(8) -0.0002(7) -0.0002(7) C
    C309 0.0307(10) 0.0202(10) 0.0180(8) 0.0001(8) -0.0019(7) -0.0003(7) C
    C310 0.0302(10) 0.0200(10) 0.0190(8) -0.0009(8) -0.0016(7) -0.0008(7) C
    C311 0.0282(10) 0.0302(12) 0.0241(9) 0.0019(9) -0.0009(8) -0.0037(8) C
    C312 0.0408(12) 0.0298(12) 0.0238(9) 0.0124(10) -0.0039(8) -0.0015(8) C
    C313 0.0499(13) 0.0181(11) 0.0284(10) 0.0052(10) -0.0004(9) 0.0019(8) C
    C314 0.0380(11) 0.0229(11) 0.0244(9) -0.0031(9) 0.0004(8) 0.0030(8) C
    C401 0.0255(9) 0.0200(10) 0.0185(8) 0.0009(8) -0.0018(7) -0.0011(7) C
    C402 0.0249(9) 0.0194(10) 0.0171(8) -0.0019(8) -0.0001(7) -0.0014(7) C
    C403 0.0261(10) 0.0178(10) 0.0224(8) 0.0019(8) -0.0006(7) -0.0026(7) C
    C404 0.0238(10) 0.0256(11) 0.0220(9) 0.0033(8) -0.0005(7) -0.0044(8) C
    C405 0.0244(10) 0.0263(11) 0.0221(9) -0.0018(8) 0.0017(7) -0.0005(8) C
    C406 0.0284(10) 0.0212(10) 0.0211(9) -0.0004(8) 0.0021(7) 0.0015(7) C
    C407 0.0233(10) 0.0327(13) 0.0426(12) 0.0016(9) 0.0027(9) -0.0070(10) C
    C408 0.0270(10) 0.0205(10) 0.0202(8) -0.0013(8) 0.0039(7) 0.0028(7) C
    C409 0.0317(11) 0.0188(10) 0.0178(8) 0.0032(8) 0.0032(7) 0.0044(7) C
    C410 0.0300(10) 0.0232(11) 0.0207(8) 0.0007(8) 0.0053(7) 0.0052(7) C
    C411 0.0298(11) 0.0308(12) 0.0246(9) 0.0065(9) 0.0046(8) 0.0052(8) C
    C412 0.0396(12) 0.0303(12) 0.0259(10) 0.0147(10) 0.0088(8) 0.0063(9) C
    C413 0.0497(13) 0.0208(11) 0.0280(10) 0.0071(10) 0.0081(9) -0.0013(8) C
    C414 0.0358(11) 0.0224(11) 0.0244(9) 0.0017(9) 0.0037(8) 0.0003(8) C
loop_
    _geom_bond_atom_site_label_1
    _geom_bond_atom_site_label_2
    _geom_bond_site_symmetry_1
    _geom_bond_site_symmetry_2
    _geom_bond_distance
    _geom_bond_publ_flag
    O101 N101 . . 1.225(2) ?
    O102 N101 . . 1.230(2) ?
    O103 C104 . . 1.364(3) ?
    O103 C107 . . 1.434(3) ?
    O104 C110 . . 1.350(3) ?
    O104 H104o . . 0.86(3) ?
    O201 N201 . . 1.226(3) ?
    O202 N201 . . 1.220(2) ?
    O203 C204 . . 1.360(2) ?
    O203 C207 . . 1.430(3) ?
    O204 C210 . . 1.353(2) ?
    O204 H204o . . 0.88(3) ?
    O301 N301 . . 1.214(3) ?
    O302 N301 . . 1.224(2) ?
    O303 C304 . . 1.365(2) ?
    O303 C307 . . 1.428(3) ?
    O304 C310 . . 1.349(2) ?
    O304 H304o . . 0.92(3) ?
    O401 N401 . . 1.225(2) ?
    O402 N401 . . 1.224(2) ?
    O403 C404 . . 1.358(2) ?
    O403 C407 . . 1.434(3) ?
    O404 C410 . . 1.350(3) ?
    O404 H404o . . 0.90(3) ?
    N101 C102 . . 1.466(3) ?
    N102 C101 . . 1.405(3) ?
    N102 C108 . . 1.286(3) ?
    N201 C202 . . 1.466(3) ?
    N202 C201 . . 1.409(3) ?
    N202 C208 . . 1.284(3) ?
    N301 C302 . . 1.469(3) ?
    N302 C301 . . 1.408(3) ?
    N302 C308 . . 1.287(3) ?
    N401 C402 . . 1.467(2) ?
    N402 C401 . . 1.406(3) ?
    N402 C408 . . 1.287(3) ?
    C101 C102 . . 1.404(3) ?
    C101 C106 . . 1.387(3) ?
    C102 C103 . . 1.380(3) ?
    C103 C104 . . 1.390(3) ?
    C103 H103 . . 0.96 ?
    C104 C105 . . 1.389(3) ?
    C105 C106 . . 1.386(3) ?
    C105 H105 . . 0.96 ?
    C106 H106 . . 0.96 ?
    C107 H107a . . 0.96 ?
    C107 H107b . . 0.96 ?
    C107 H107c . . 0.96 ?
    C108 C109 . . 1.455(3) ?
    C108 H108 . . 0.96 ?
    C109 C110 . . 1.410(3) ?
    C109 C114 . . 1.398(3) ?
    C110 C111 . . 1.391(3) ?
    C111 C112 . . 1.381(3) ?
    C111 H111 . . 0.96 ?
    C112 C113 . . 1.390(3) ?
    C112 H112 . . 0.96 ?
    C113 C114 . . 1.377(3) ?
    C113 H113 . . 0.96 ?
    C114 H114 . . 0.96 ?
    C201 C202 . . 1.396(3) ?
    C201 C206 . . 1.392(3) ?
    C202 C203 . . 1.379(3) ?
    C203 C204 . . 1.393(3) ?
    C203 H203 . . 0.96 ?
    C204 C205 . . 1.393(3) ?
    C205 C206 . . 1.392(3) ?
    C205 H205 . . 0.96 ?
    C206 H206 . . 0.96 ?
    C207 H207a . . 0.96 ?
    C207 H207b . . 0.96 ?
    C207 H207c . . 0.96 ?
    C208 C209 . . 1.453(3) ?
    C208 H208 . . 0.96 ?
    C209 C210 . . 1.406(3) ?
    C209 C214 . . 1.403(3) ?
    C210 C211 . . 1.397(3) ?
    C211 C212 . . 1.376(3) ?
    C211 H211 . . 0.96 ?
    C212 C213 . . 1.394(3) ?
    C212 H212 . . 0.96 ?
    C213 C214 . . 1.380(3) ?
    C213 H213 . . 0.96 ?
    C214 H214 . . 0.96 ?
    C301 C302 . . 1.402(3) ?
    C301 C306 . . 1.396(3) ?
    C302 C303 . . 1.375(3) ?
    C303 C304 . . 1.392(3) ?
    C303 H303 . . 0.96 ?
    C304 C305 . . 1.390(3) ?
    C305 C306 . . 1.386(3) ?
    C305 H305 . . 0.96 ?
    C306 H306 . . 0.96 ?
    C307 H307a . . 0.96 ?
    C307 H307b . . 0.96 ?
    C307 H307c . . 0.96 ?
    C308 C309 . . 1.449(3) ?
    C308 H308 . . 0.96 ?
    C309 C310 . . 1.409(3) ?
    C309 C314 . . 1.402(3) ?
    C310 C311 . . 1.391(3) ?
    C311 C312 . . 1.374(3) ?
    C311 H311 . . 0.96 ?
    C312 C313 . . 1.393(3) ?
    C312 H312 . . 0.96 ?
    C313 C314 . . 1.380(3) ?
    C313 H313 . . 0.96 ?
    C314 H314 . . 0.96 ?
    C401 C402 . . 1.405(3) ?
    C401 C406 . . 1.393(3) ?
    C402 C403 . . 1.376(3) ?
    C403 C404 . . 1.393(3) ?
    C403 H403 . . 0.96 ?
    C404 C405 . . 1.389(3) ?
    C405 C406 . . 1.387(3) ?
    C405 H405 . . 0.96 ?
    C406 H406 . . 0.96 ?
    C407 H407a . . 0.96 ?
    C407 H407b . . 0.96 ?
    C407 H407c . . 0.96 ?
    C408 C409 . . 1.453(3) ?
    C408 H408 . . 0.96 ?
    C409 C410 . . 1.407(3) ?
    C409 C414 . . 1.399(3) ?
    C410 C411 . . 1.394(3) ?
    C411 C412 . . 1.373(3) ?
    C411 H411 . . 0.96 ?
    C412 C413 . . 1.392(3) ?
    C412 H412 . . 0.96 ?
    C413 C414 . . 1.382(3) ?
    C413 H413 . . 0.96 ?
    C414 H414 . . 0.96 ?
loop_
    _geom_angle_atom_site_label_1
    _geom_angle_atom_site_label_2
    _geom_angle_atom_site_label_3
    _geom_angle_site_symmetry_1
    _geom_angle_site_symmetry_2
    _geom_angle_site_symmetry_3
    _geom_angle
    _geom_angle_publ_flag
    C104 O103 C107 . . . 116.95(19) ?
    C110 O104 H104o . . . 107(2) ?
    C204 O203 C207 . . . 117.60(16) ?
    C210 O204 H204o . . . 107.8(19) ?
    C304 O303 C307 . . . 117.21(16) ?
    C310 O304 H304o . . . 107.9(19) ?
    C404 O403 C407 . . . 117.14(16) ?
    C410 O404 H404o . . . 107.8(19) ?
    O101 N101 O102 . . . 123.36(18) ?
    O101 N101 C102 . . . 118.60(16) ?
    O102 N101 C102 . . . 118.04(16) ?
    C101 N102 C108 . . . 121.01(17) ?
    O201 N201 O202 . . . 123.75(19) ?
    O201 N201 C202 . . . 117.72(18) ?
    O202 N201 C202 . . . 118.52(17) ?
    C201 N202 C208 . . . 120.74(17) ?
    O301 N301 O302 . . . 123.54(18) ?
    O301 N301 C302 . . . 118.27(17) ?
    O302 N301 C302 . . . 118.18(16) ?
    C301 N302 C308 . . . 120.78(17) ?
    O401 N401 O402 . . . 123.44(17) ?
    O401 N401 C402 . . . 117.91(16) ?
    O402 N401 C402 . . . 118.64(16) ?
    C401 N402 C408 . . . 120.64(17) ?
    N102 C101 C102 . . . 119.14(17) ?
    N102 C101 C106 . . . 124.35(18) ?
    C102 C101 C106 . . . 116.02(18) ?
    N101 C102 C101 . . . 119.18(17) ?
    N101 C102 C103 . . . 117.24(18) ?
    C101 C102 C103 . . . 123.59(18) ?
    C102 C103 C104 . . . 118.3(2) ?
    C102 C103 H103 . . . 120.87 ?
    C104 C103 H103 . . . 120.87 ?
    O103 C104 C103 . . . 114.54(19) ?
    O103 C104 C105 . . . 125.39(19) ?
    C103 C104 C105 . . . 120.1(2) ?
    C104 C105 C106 . . . 119.94(19) ?
    C104 C105 H105 . . . 120.03 ?
    C106 C105 H105 . . . 120.03 ?
    C101 C106 C105 . . . 122.1(2) ?
    C101 C106 H106 . . . 118.97 ?
    C105 C106 H106 . . . 118.97 ?
    O103 C107 H107a . . . 109.47 ?
    O103 C107 H107b . . . 109.47 ?
    O103 C107 H107c . . . 109.47 ?
    H107a C107 H107b . . . 109.47 ?
    H107a C107 H107c . . . 109.47 ?
    H107b C107 H107c . . . 109.47 ?
    N102 C108 C109 . . . 121.33(18) ?
    N102 C108 H108 . . . 119.34 ?
    C109 C108 H108 . . . 119.34 ?
    C108 C109 C110 . . . 121.17(18) ?
    C108 C109 C114 . . . 119.90(19) ?
    C110 C109 C114 . . . 118.90(19) ?
    O104 C110 C109 . . . 121.68(18) ?
    O104 C110 C111 . . . 118.52(19) ?
    C109 C110 C111 . . . 119.78(19) ?
    C110 C111 C112 . . . 120.0(2) ?
    C110 C111 H111 . . . 120.02 ?
    C112 C111 H111 . . . 120.02 ?
    C111 C112 C113 . . . 120.9(2) ?
    C111 C112 H112 . . . 119.57 ?
    C113 C112 H112 . . . 119.57 ?
    C112 C113 C114 . . . 119.5(2) ?
    C112 C113 H113 . . . 120.25 ?
    C114 C113 H113 . . . 120.25 ?
    C109 C114 C113 . . . 121.0(2) ?
    C109 C114 H114 . . . 119.52 ?
    C113 C114 H114 . . . 119.52 ?
    N202 C201 C202 . . . 119.76(17) ?
    N202 C201 C206 . . . 123.46(18) ?
    C202 C201 C206 . . . 116.31(18) ?
    N201 C202 C201 . . . 119.45(17) ?
    N201 C202 C203 . . . 117.04(18) ?
    C201 C202 C203 . . . 123.50(18) ?
    C202 C203 C204 . . . 118.60(19) ?
    C202 C203 H203 . . . 120.7 ?
    C204 C203 H203 . . . 120.7 ?
    O203 C204 C203 . . . 115.07(18) ?
    O203 C204 C205 . . . 124.95(18) ?
    C203 C204 C205 . . . 119.96(18) ?
    C204 C205 C206 . . . 119.59(18) ?
    C204 C205 H205 . . . 120.2 ?
    C206 C205 H205 . . . 120.2 ?
    C201 C206 C205 . . . 121.99(19) ?
    C201 C206 H206 . . . 119.01 ?
    C205 C206 H206 . . . 119.01 ?
    O203 C207 H207a . . . 109.47 ?
    O203 C207 H207b . . . 109.47 ?
    O203 C207 H207c . . . 109.47 ?
    H207a C207 H207b . . . 109.47 ?
    H207a C207 H207c . . . 109.47 ?
    H207b C207 H207c . . . 109.47 ?
    N202 C208 C209 . . . 121.67(17) ?
    N202 C208 H208 . . . 119.16 ?
    C209 C208 H208 . . . 119.16 ?
    C208 C209 C210 . . . 121.37(18) ?
    C208 C209 C214 . . . 119.76(18) ?
    C210 C209 C214 . . . 118.84(18) ?
    O204 C210 C209 . . . 121.52(18) ?
    O204 C210 C211 . . . 118.56(18) ?
    C209 C210 C211 . . . 119.91(19) ?
    C210 C211 C212 . . . 120.0(2) ?
    C210 C211 H211 . . . 120.01 ?
    C212 C211 H211 . . . 120.01 ?
    C211 C212 C213 . . . 121.0(2) ?
    C211 C212 H212 . . . 119.52 ?
    C213 C212 H212 . . . 119.52 ?
    C212 C213 C214 . . . 119.4(2) ?
    C212 C213 H213 . . . 120.32 ?
    C214 C213 H213 . . . 120.32 ?
    C209 C214 C213 . . . 120.94(19) ?
    C209 C214 H214 . . . 119.53 ?
    C213 C214 H214 . . . 119.53 ?
    N302 C301 C302 . . . 120.06(17) ?
    N302 C301 C306 . . . 123.60(18) ?
    C302 C301 C306 . . . 115.84(18) ?
    N301 C302 C301 . . . 119.65(17) ?
    N301 C302 C303 . . . 116.81(18) ?
    C301 C302 C303 . . . 123.54(18) ?
    C302 C303 C304 . . . 118.67(19) ?
    C302 C303 H303 . . . 120.67 ?
    C304 C303 H303 . . . 120.67 ?
    O303 C304 C303 . . . 115.01(18) ?
    O303 C304 C305 . . . 124.95(17) ?
    C303 C304 C305 . . . 120.03(19) ?
    C304 C305 C306 . . . 119.63(19) ?
    C304 C305 H305 . . . 120.19 ?
    C306 C305 H305 . . . 120.19 ?
    C301 C306 C305 . . . 122.24(19) ?
    C301 C306 H306 . . . 118.88 ?
    C305 C306 H306 . . . 118.88 ?
    O303 C307 H307a . . . 109.47 ?
    O303 C307 H307b . . . 109.47 ?
    O303 C307 H307c . . . 109.47 ?
    H307a C307 H307b . . . 109.47 ?
    H307a C307 H307c . . . 109.47 ?
    H307b C307 H307c . . . 109.47 ?
    N302 C308 C309 . . . 121.52(18) ?
    N302 C308 H308 . . . 119.24 ?
    C309 C308 H308 . . . 119.24 ?
    C308 C309 C310 . . . 121.47(18) ?
    C308 C309 C314 . . . 120.14(19) ?
    C310 C309 C314 . . . 118.38(19) ?
    O304 C310 C309 . . . 121.30(18) ?
    O304 C310 C311 . . . 118.73(18) ?
    C309 C310 C311 . . . 119.96(19) ?
    C310 C311 C312 . . . 120.5(2) ?
    C310 C311 H311 . . . 119.77 ?
    C312 C311 H311 . . . 119.77 ?
    C311 C312 C313 . . . 120.5(2) ?
    C311 C312 H312 . . . 119.76 ?
    C313 C312 H312 . . . 119.76 ?
    C312 C313 C314 . . . 119.5(2) ?
    C312 C313 H313 . . . 120.24 ?
    C314 C313 H313 . . . 120.24 ?
    C309 C314 C313 . . . 121.1(2) ?
    C309 C314 H314 . . . 119.43 ?
    C313 C314 H314 . . . 119.43 ?
    N402 C401 C402 . . . 119.72(17) ?
    N402 C401 C406 . . . 123.94(18) ?
    C402 C401 C406 . . . 115.88(18) ?
    N401 C402 C401 . . . 119.78(17) ?
    N401 C402 C403 . . . 116.75(17) ?
    C401 C402 C403 . . . 123.44(18) ?
    C402 C403 C404 . . . 118.77(19) ?
    C402 C403 H403 . . . 120.61 ?
    C404 C403 H403 . . . 120.61 ?
    O403 C404 C403 . . . 115.03(18) ?
    O403 C404 C405 . . . 125.22(18) ?
    C403 C404 C405 . . . 119.74(19) ?
    C404 C405 C406 . . . 119.97(19) ?
    C404 C405 H405 . . . 120.02 ?
    C406 C405 H405 . . . 120.02 ?
    C401 C406 C405 . . . 122.12(19) ?
    C401 C406 H406 . . . 118.94 ?
    C405 C406 H406 . . . 118.94 ?
    O403 C407 H407a . . . 109.47 ?
    O403 C407 H407b . . . 109.47 ?
    O403 C407 H407c . . . 109.47 ?
    H407a C407 H407b . . . 109.47 ?
    H407a C407 H407c . . . 109.47 ?
    H407b C407 H407c . . . 109.47 ?
    N402 C408 C409 . . . 121.56(18) ?
    N402 C408 H408 . . . 119.22 ?
    C409 C408 H408 . . . 119.22 ?
    C408 C409 C410 . . . 121.12(18) ?
    C408 C409 C414 . . . 120.01(18) ?
    C410 C409 C414 . . . 118.86(19) ?
    O404 C410 C409 . . . 121.93(18) ?
    O404 C410 C411 . . . 118.29(18) ?
    C409 C410 C411 . . . 119.77(19) ?
    C410 C411 C412 . . . 120.3(2) ?
    C410 C411 H411 . . . 119.86 ?
    C412 C411 H411 . . . 119.86 ?
    C411 C412 C413 . . . 120.7(2) ?
    C411 C412 H412 . . . 119.65 ?
    C413 C412 H412 . . . 119.65 ?
    C412 C413 C414 . . . 119.5(2) ?
    C412 C413 H413 . . . 120.22 ?
    C414 C413 H413 . . . 120.23 ?
    C409 C414 C413 . . . 120.8(2) ?
    C409 C414 H414 . . . 119.58 ?
    C413 C414 H414 . . . 119.58 ?
loop_
    _geom_torsion_atom_site_label_1
    _geom_torsion_atom_site_label_2
    _geom_torsion_atom_site_label_3
    _geom_torsion_atom_site_label_4
    _geom_torsion
    _geom_torsion_publ_flag
    C103 C104 O103 C107 -174.57(19) ?
    C203 C204 O203 C207 -176.30(17) ?
    C303 C304 O303 C307 174.10(17) ?
    C403 C404 O403 C407 176.27(17) ?
loop_
    _geom_hbond_atom_site_label_D
    _geom_hbond_atom_site_label_H
    _geom_hbond_atom_site_label_A
    _geom_hbond_site_symmetry_D
    _geom_hbond_site_symmetry_H
    _geom_hbond_site_symmetry_A
    _geom_hbond_distance_DH
    _geom_hbond_distance_HA
    _geom_hbond_distance_DA
    _geom_hbond_angle_DHA
    _geom_hbond_publ_flag
    O104 H104o N102 . . . 0.86(3) 1.81(3) 2.593(2) 150(3) y
    O204 H204o N202 . . . 0.88(3) 1.81(3) 2.599(2) 148(3) y
    O304 H304o N302 . . . 0.92(3) 1.76(3) 2.593(2) 148(3) y
    O404 H404o N402 . . . 0.90(3) 1.79(3) 2.598(2) 148(3) y
