# Supplementary material for: 2-[(4-Meth­oxy-2-nitro­phen­yl)imino­meth­yl]phenol
Source: Acta Crystallogr Sect E Struct Rep Online. 2012 Jul 14;68(Pt 8):o2445–6. doi: 10.1107/S1600536812031212 (PMC3414359; doi:10.1107/S1600536812031212)
Supplement: Supplementary file 2 [file e-68-o2445-Isup2.hkl]

#
# h,k,l, Fc-squared, Fo-squared, sigma(Fo-squared) and status flag
#
data_I
_shelx_title                             '   '
_shelx_refln_list_code                   4
_shelx_F_calc_maximum                    267.73
_exptl_crystal_F_000                     1136
_reflns_d_resolution_high                0.8367

loop_
 _symmetry_equiv_pos_as_xyz
 'x, y, z'
 '-x, y+1/2, -z'

_cell_length_a                           16.8655(2)
_cell_length_b                           21.0838(5)
_cell_length_c                           7.0741(5)
_cell_angle_alpha                        90
_cell_angle_beta                         90.817(2)
_cell_angle_gamma                        90

_shelx_F_squared_multiplier              1.000

loop_
 _refln_index_h
 _refln_index_k
 _refln_index_l
 _refln_F_squared_calc
 _refln_F_squared_meas
 _refln_F_squared_sigma
 _refln_observed_status
   0   0   1     1.49     1.83     1.87 <
   0   0   2 16169.30 15636.60   111.63 o
   0   0   3    61.55    58.58     9.71 o
   0   0   4     1.95     1.45     6.58 <
   0   0   5     0.43     1.34     2.37 <
   0   0   6     5.71     5.07     3.11 <
   0   0   7    97.54   124.26     7.40 o
   0   0   8     0.02     0.21     1.62 <
   0   1   1    75.92    92.73     6.39 o
   0  -1   1    76.16    73.72     5.27 o
   0   1   2 70267.40 71677.10   264.16 o
   0  -1   2 70264.90 70909.80   251.89 o
   0   1   3    15.17    19.48     7.24 <
   0  -1   3    15.21    15.30     6.33 <
   0   1   4   613.50   551.95    18.56 o
   0  -1   4   610.03   539.75    31.68 o
   0   1   5   426.64   400.92    13.39 o
   0  -1   5   426.68   426.50    10.35 o
   0   1   6    76.69    62.52     6.28 o
   0  -1   6    78.09    73.89     8.25 o
   0   1   7    12.06    12.70     3.22 o
   0  -1   7    12.23    10.56     3.16 o
   0   1   8     2.88    -0.99     3.35 <
   0  -1   8     3.21     6.51     1.79 o
   0  -2   0 14050.00 15031.90    46.07 o
   0   2   1   426.09   426.09    13.40 o
   0  -2   1   425.47   435.35     8.02 o
   0   2   2   450.94   404.53    19.09 o
   0  -2   2   447.51   439.80    17.98 o
   0   2   3   274.41   225.34    18.05 o
   0  -2   3   275.39   259.82    18.12 o
   0   2   4  5463.07  5270.94    57.92 o
   0  -2   4  5456.33  5488.97    41.00 o
   0   2   5    58.83    69.88     8.09 o
   0  -2   5    58.98    54.11     4.12 o
   0   2   6   109.70   108.67     6.34 o
   0  -2   6   110.73   105.31    10.17 o
   0   2   7   153.60   153.46     7.39 o
   0  -2   7   153.44   167.29     8.65 o
   0   2   8     4.58     4.49     2.98 <
   0  -2   8     4.65     4.10     1.58 <
   0   3   1  1161.12  1077.78    22.05 o
   0  -3   1  1161.69  1153.70    17.09 o
   0   3   2 35186.80 35869.80   193.37 o
   0  -3   2 35174.20 35650.50   139.46 o
   0   3   3    16.50    23.45     7.27 o
   0  -3   3    16.58    20.86     6.16 o
   0   3   4  2662.01  2660.36    41.93 o
   0  -3   4  2658.70  2717.61    30.54 o
   0   3   5   119.27   117.89     7.76 o
   0  -3   5   118.62   126.07     5.84 o
   0   3   6   241.56   224.69     9.57 o
   0  -3   6   240.88   224.43    14.23 o
   0   3   7    10.67    13.78     4.16 o
   0  -3   7    10.84    14.18     3.45 o
   0   3   8    30.73    37.08     5.26 o
   0  -3   8    29.04    26.50     2.51 o
   0  -4   0 32204.80 33972.90    99.43 o
   0   4   1   441.70   382.60    14.12 o
   0  -4   1   442.11   432.74    11.29 o
   0   4   2   515.17   458.83    22.34 o
   0  -4   2   514.20   524.70    16.06 o
   0   4   3   402.66   367.35    24.27 o
   0  -4   3   404.36   375.60    13.19 o
   0   4   4  1020.30   999.10    47.37 o
   0  -4   4  1018.02  1058.23    13.87 o
   0   4   5    65.90    58.00     5.86 o
   0  -4   5    65.86    59.68     3.44 o
   0   4   6   194.55   178.05    12.89 o
   0  -4   6   195.15   186.67     7.31 o
   0   4   7    48.72    58.99     7.07 o
   0  -4   7    48.50    49.99     5.06 o
   0   4   8    29.20    21.94     4.10 o
   0  -4   8    29.10    28.56     2.54 o
   0   5   1   326.12   302.79    13.41 o
   0  -5   1   326.01   378.82     9.83 o
   0   5   2  7205.27  6558.44    59.11 o
   0  -5   2  7202.58  7397.90    60.46 o
   0   5   3   205.51   181.78    18.05 o
   0  -5   3   205.05   225.15    13.14 o
   0   5   4   173.63   224.05    23.89 o
   0  -5   4   173.12   169.66     7.12 o
   0   5   5   105.09    99.83    10.59 o
   0  -5   5   106.12   109.97     6.92 o
   0   5   6    88.30    98.58     9.79 o
   0  -5   6    89.94    90.18     5.35 o
   0   5   7     3.16     1.51     3.26 <
   0  -5   7     3.00     6.46     2.39 <
   0   5   8    30.91    26.80     4.33 o
   0  -5   8    30.88    35.26     2.56 o
   0  -6   0 40481.90 42670.40   137.98 o
   0   6   1  3210.64  3023.92    43.78 o
   0  -6   1  3211.59  3351.37    31.32 o
   0   6   2  1011.31   875.75    22.06 o
   0  -6   2  1012.78   969.02    22.40 o
   0   6   3  3063.47  2919.94    71.83 o
   0  -6   3  3057.24  2992.54    79.43 o
   0   6   4   868.78   945.61    47.91 o
   0  -6   4   867.33   963.39    12.15 o
   0   6   5    33.40    26.91     6.11 o
   0  -6   5    33.22    34.99     2.88 o
   0   6   6     1.89     6.04     3.93 <
   0  -6   6     1.79     1.18     1.87 <
   0   6   7    33.67    28.82     5.81 o
   0  -6   7    30.75    31.96     3.57 o
   0   6   8     5.79     2.12     2.39 <
   0  -6   8     5.75     5.60     3.18 <
   0   7   1  6191.05  5904.79    64.76 o
   0  -7   1  6193.79  6507.16    47.21 o
   0   7   2   296.03   253.75    12.66 o
   0  -7   2   294.08   276.59    12.89 o
   0   7   3   386.37   389.56    27.32 o
   0  -7   3   387.20   381.07    29.25 o
   0   7   4    96.86    86.24    16.07 o
   0  -7   4    93.00    87.88     3.74 o
   0   7   5     7.07     3.21     4.54 <
   0  -7   5     6.71    10.58     2.03 o
   0   7   6   191.43   155.32    11.65 o
   0  -7   6   191.62   202.07     6.16 o
   0   7   7    25.48    18.17     4.60 o
   0  -7   7    25.41    32.21     3.41 o
   0  -7   8    18.51    16.55     3.49 o
   0  -8   0  4036.44  4697.83    51.51 o
   0   8   1  1407.79  1389.03    33.04 o
   0  -8   1  1408.92  1549.93    29.34 o
   0   8   2  1262.41  1186.03    27.64 o
   0  -8   2  1260.87  1344.67    28.97 o
   0   8   3  2371.19  2331.29    68.13 o
   0  -8   3  2371.43  2598.67    42.39 o
   0   8   4   293.28   213.82    24.31 o
   0  -8   4   289.50   265.83     5.79 o
   0   8   5    19.39    16.25     5.02 o
   0  -8   5    19.43    16.81     2.23 o
   0   8   6   454.88   446.46    18.86 o
   0  -8   6   457.23   501.39     9.42 o
   0   8   7     6.77     5.68     2.33 <
   0  -8   7     6.42     9.30     2.19 o
   0  -8   8     5.78     4.51     2.38 <
   0   9   1   475.95   494.21    20.72 o
   0  -9   1   475.36   582.26    19.30 o
   0   9   2  9442.76  9107.10    79.71 o
   0  -9   2  9445.14 10787.40    85.43 o
   0   9   3    49.12    48.35    11.69 o
   0  -9   3    48.66    64.74     2.83 o
   0   9   4   347.57   318.81    29.85 o
   0  -9   4   347.05   348.59     7.31 o
   0   9   5    81.08    74.77     9.26 o
   0  -9   5    77.18    80.80     3.65 o
   0   9   6   359.80   353.24    16.40 o
   0  -9   6   360.11   388.37     7.41 o
   0   9   7    32.26    34.83     3.89 o
   0  -9   7    32.41    35.22     4.08 o
   0 -10   0   117.42   129.68    10.31 o
   0  10   1   115.21    83.05     9.28 o
   0 -10   1   116.48   104.76     9.31 o
   0  10   2    81.12    74.64     7.70 o
   0 -10   2    79.46    62.31    13.27 o
   0  10   3   235.96   230.02    22.81 o
   0 -10   3   230.69   275.42     5.41 o
   0  10   4   736.49   684.43    23.78 o
   0 -10   4   737.37   811.19    11.27 o
   0  10   5    43.44    55.50     8.84 o
   0 -10   5    43.49    43.94     3.21 o
   0  10   6   289.47   271.47    13.77 o
   0 -10   6   289.68   311.04     7.40 o
   0  10   7    15.32    14.84     2.67 o
   0 -10   7    15.46    14.27     3.12 o
   0  11   1   148.68   134.99    11.88 o
   0 -11   1   148.48   138.24    11.01 o
   0  11   2    81.13    84.82     8.53 o
   0 -11   2    78.67   101.05     3.94 o
   0  11   3    45.94    30.37    10.29 <
   0 -11   3    45.79    46.14     2.63 o
   0  11   4   364.85   401.84    34.47 o
   0 -11   4   365.33   372.85     7.95 o
   0 -11   5   763.09   795.37    10.85 o
   0  11   6     3.04     3.81     2.11 <
   0 -11   6     2.92    -0.51     1.91 <
   0  11   7     2.60     2.12     3.03 <
   0 -11   7     2.58     3.88     2.18 <
   0 -12   0   809.11   910.21    29.38 o
   0 -12   1    10.22    12.41     2.01 o
   0  12   2    58.29    62.14    11.32 o
   0 -12   2    58.58    63.07     3.01 o
   0  12   3   843.04   762.54    44.02 o
   0 -12   3   841.42   809.83    10.08 o
   0  12   4   517.17   470.04    37.98 o
   0 -12   4   517.69   535.16     9.59 o
   0 -12   5    40.62    37.78     2.84 o
   0 -12   6   119.75   134.76     5.21 o
   0  12   7    26.29    21.39     4.31 o
   0 -12   7    26.09    23.16     2.86 o
   0 -13   1    43.61    39.55     2.72 o
   0  13   2   113.31    74.57    13.23 o
   0 -13   2   111.95   100.96     3.90 o
   0  13   3    23.79    35.47    10.41 o
   0 -13   3    23.98    25.76     2.19 o
   0  13   4   315.61   290.40    29.29 o
   0 -13   4   315.39   330.36     7.72 o
   0 -13   5    50.78    55.62     3.27 o
   0 -13   6   116.57   117.38     4.78 o
   0  13   7     1.94     1.73     1.98 <
   0 -13   7     1.97     4.78     2.72 <
   0 -14   0    19.53    28.76     2.66 o
   0  14   1    36.95    21.72     7.36 <
   0 -14   1    37.11    43.68     3.95 o
   0  14   2     8.99    11.17     5.76 <
   0 -14   2     8.76    10.74     2.10 o
   0  14   3     9.01    -4.58     4.56 <
   0 -14   3     9.11     3.09     1.89 <
   0 -14   4    18.16    15.71     2.20 o
   0 -14   5     1.30     1.97     1.75 <
   0 -14   6    33.44    26.97     2.58 o
   0  14   7    60.96    56.02     5.25 o
   0 -15   1   208.30   203.05     8.11 o
   0  15   2   178.43   126.73    16.92 o
   0 -15   2   178.80   186.44     6.98 o
   0  15   3     3.42    -5.83     4.52 <
   0 -15   3     3.55     5.93     1.89 o
   0 -15   4    27.77    34.37     2.71 o
   0 -15   5   736.57   762.29    11.27 o
   0  15   6     4.69     4.22     2.78 <
   0 -15   6     4.65     2.52     1.49 <
   0 -16   0  1169.74  1268.17    21.51 o
   0 -16   1   242.10   230.01     8.89 o
   0 -16   2     7.21     6.34     2.89 <
   0 -16   3    85.21    78.72     4.22 o
   0 -16   4    23.13    27.42     3.20 o
   0 -16   5     5.84     3.96     2.42 <
   0  16   6    37.70    19.92     4.17 o
   0 -16   6    37.79    42.94     3.70 o
   0 -17   1   364.93   336.21    11.04 o
   0 -17   2   294.04   296.02    10.75 o
   0 -17   3    48.30    41.47     3.71 o
   0 -17   4   172.58   176.81     6.48 o
   0 -17   5    41.92    39.86     4.61 o
   0  17   6    58.29    40.45     4.54 o
   0 -17   6    58.59    51.20     3.65 o
   0 -18   0    35.12    31.44     4.44 o
   0 -18   1   124.32   123.21     5.53 o
   0 -18   2   125.50   130.74     6.74 o
   0 -18   3   954.79   860.49    16.53 o
   0 -18   4   248.78   249.59     8.35 o
   0  18   5    20.22    12.00     3.11 o
   0 -18   5    20.14    27.03     3.80 o
   0 -19   1     0.27    -1.52     2.31 <
   0 -19   2    85.77    79.21     5.46 o
   0 -19   3    37.24    36.81     4.28 o
   0 -19   4    84.73    84.62     6.39 o
   0 -19   5   803.10   775.21    15.04 o
   0 -20   0  1357.70  1278.42    35.09 o
   0 -20   1    41.74    33.20     3.29 o
   0 -20   2    78.01    76.14     4.57 o
   0 -20   3    17.67    14.83     2.61 o
   0 -20   4    73.33    65.44     5.26 o
   0 -20   5    76.86    66.45     4.32 o
   0 -21   1   131.24   113.79     5.12 o
   0 -21   2   490.66   465.20     9.75 o
   0 -21   3    10.47     7.84     2.51 o
   0 -21   4    16.60    16.30     2.30 o
   0 -22   0    21.03    16.49     5.47 o
   0 -22   1    21.06    19.83     2.96 o
   0 -22   2    25.00    24.32     2.71 o
   0 -22   3    33.82    26.22     2.73 o
   0 -22   4     8.61     8.61     2.08 o
   0 -23   1     0.10    -1.68     2.85 <
   0 -23   2   169.38   156.58     4.85 o
   0 -23   3     0.68     0.93     1.55 <
   0 -24   0   106.07    95.61     7.98 o
   0 -24   1     3.10     2.68     2.45 <
   0 -24   2    18.33    19.69     2.82 o
   1   0  -8    84.08    69.50     6.92 o
   1   0  -7     5.81     8.11     3.06 <
   1   0  -6   578.07   578.64    19.51 o
   1   0  -5   137.41   120.47     6.19 o
   1   0  -4 10031.80 10258.50    80.11 o
   1   0  -3   127.74   110.10    13.02 o
   1   0  -2  2814.61  2694.12    47.94 o
   1   0  -1    12.82    15.05     3.39 o
   1   0   1   578.32   588.98    10.61 o
   1   0   2 12395.20 12363.10    96.07 o
   1   0   3    44.31    54.99     9.23 o
   1   0   4  5215.51  5448.21    55.83 o
   1   0   5   145.68   137.99     7.75 o
   1   0   6   654.32   692.93    21.96 o
   1   0   7   302.73   348.90    16.68 o
   1   0   8     0.69    -1.85     1.76 <
   1   1  -8     1.03    -0.93     2.66 <
   1  -1  -8     0.99     1.39     1.55 <
   1   1  -7   174.85   199.74     7.18 o
   1  -1  -7   174.30   184.00     8.93 o
   1   1  -6   442.16   446.62    13.44 o
   1  -1  -6   443.56   448.78    15.66 o
   1   1  -5   308.40   279.62    11.31 o
   1  -1  -5   309.60   294.39    10.17 o
   1   1  -4  6636.63  6647.39    64.24 o
   1  -1  -4  6639.26  6855.14    63.87 o
   1   1  -3   997.50   983.81    37.31 o
   1  -1  -3   998.95   960.61    36.09 o
   1   1  -2 14411.60 13965.30   112.73 o
   1  -1  -2 14408.00 14496.80   111.82 o
   1   1  -1  3029.31  2752.42    35.18 o
   1  -1  -1  3028.60  2853.38    36.40 o
   1  -1   0     7.49     5.60     0.93 o
   1   1   1  7167.09  6700.22    55.75 o
   1  -1   1  7167.40  7104.70    34.30 o
   1   1   2 19385.00 19184.60   126.07 o
   1  -1   2 19364.00 18783.80   115.60 o
   1   1   3  1970.81  1887.64    49.12 o
   1  -1   3  1962.49  1923.24    47.16 o
   1   1   4  7288.96  7415.78   117.99 o
   1  -1   4  7284.29  7438.97   113.98 o
   1   1   5   148.90   140.96     8.38 o
   1  -1   5   149.31   132.06     6.84 o
   1   1   6   430.33   437.09    12.13 o
   1  -1   6   426.84   430.81    13.63 o
   1   1   7    90.78    95.84     8.91 o
   1  -1   7    91.26   102.08     6.96 o
   1   1   8    83.46    77.76     4.61 o
   1  -1   8    83.84    77.47     4.83 o
   1   2  -8    51.43    50.52     5.98 o
   1  -2  -8    51.62    53.56     3.43 o
   1   2  -7    10.85    10.33     2.23 o
   1  -2  -7    10.93    11.80     3.27 o
   1   2  -6    64.92    68.68     5.36 o
   1  -2  -6    63.25    73.80     6.19 o
   1   2  -5   112.99   112.26     7.79 o
   1  -2  -5   114.37   109.64     5.35 o
   1   2  -4  3247.54  3275.43    46.05 o
   1  -2  -4  3250.35  3294.89    43.45 o
   1   2  -3  1169.49  1140.75    40.88 o
   1  -2  -3  1169.44  1161.71    39.31 o
   1   2  -2 53041.80 52351.20   234.85 o
   1  -2  -2 53043.40 53804.70   226.28 o
   1   2  -1  6840.77  6358.41    55.84 o
   1  -2  -1  6842.35  6285.44    43.32 o
   1   2   0     8.26    11.80     1.32 o
   1  -2   0     8.30     8.02     1.11 o
   1   2   1  1216.76  1157.42    23.86 o
   1  -2   1  1213.86  1225.46    10.72 o
   1   2   2 38272.60 39839.20   194.96 o
   1  -2   2 38273.20 39498.60   167.05 o
   1   2   3    39.03    40.63     8.97 o
   1  -2   3    39.08    41.30     7.79 o
   1   2   4  5845.44  5893.63   107.69 o
   1  -2   4  5846.41  6115.51    42.49 o
   1   2   5    74.75    74.24     6.37 o
   1  -2   5    74.17    74.58     4.67 o
   1   2   6    74.89    73.41     5.95 o
   1  -2   6    75.31    79.12     6.33 o
   1   2   7     1.72     4.22     1.92 <
   1  -2   7     1.87     0.45     2.79 <
   1   2   8    83.97    79.25     7.23 o
   1  -2   8    85.98    76.99     4.86 o
   1   3  -8    46.81    40.43     5.35 o
   1  -3  -8    47.08    43.07     3.11 o
   1   3  -7     6.38     8.25     2.95 <
   1  -3  -7     6.56     4.45     2.71 <
   1   3  -6   118.95   117.52     5.77 o
   1  -3  -6   120.04   119.81     7.53 o
   1   3  -5    76.11    79.33     5.26 o
   1  -3  -5    75.46    69.32     5.10 o
   1   3  -4   845.08   851.53    23.96 o
   1  -3  -4   846.28   886.18    13.77 o
   1   3  -3   559.58   491.71    27.50 o
   1  -3  -3   563.03   502.39    20.68 o
   1   3  -2 14556.40 13604.40   116.82 o
   1  -3  -2 14563.20 13910.60    87.20 o
   1   3  -1  1094.26   973.18    22.96 o
   1  -3  -1  1084.64  1052.45    18.02 o
   1  -3   0     6.86     6.49     1.48 o
   1   3   1  1201.43  1088.32    24.60 o
   1  -3   1  1204.54  1106.61    18.95 o
   1   3   2 17332.80 16783.90    91.24 o
   1  -3   2 17364.40 17128.30    67.03 o
   1   3   3   176.74   168.15    16.25 o
   1  -3   3   176.82   129.91     8.04 o
   1   3   4   216.29   172.62    19.78 o
   1  -3   4   216.80   240.98     9.18 o
   1   3   5   159.44   148.61     8.45 o
   1  -3   5   158.39   156.48     6.33 o
   1   3   6   286.75   263.52    10.55 o
   1  -3   6   287.61   292.77    10.91 o
   1   3   7    14.88     3.91     2.73 <
   1  -3   7    15.00    10.16     3.12 o
   1   3   8     0.87    -0.21     2.59 <
   1  -3   8     1.00    -0.57     1.79 <
   1   4  -8    60.22    48.18     5.63 o
   1  -4  -8    62.74    58.58     3.42 o
   1   4  -7    46.14    44.65     4.84 o
   1  -4  -7    46.14    40.65     4.67 o
   1   4  -6   681.19   687.34    17.14 o
   1  -4  -6   680.19   695.78    13.69 o
   1   4  -5     7.77    -1.80     4.40 <
   1  -4  -5     7.57     4.34     1.82 <
   1   4  -4   321.30   299.61    15.03 o
   1  -4  -4   319.20   306.56     7.85 o
   1   4  -3  2062.17  1997.16    56.43 o
   1  -4  -3  2053.16  2030.29    40.36 o
   1   4  -2   153.23   158.60    13.11 o
   1  -4  -2   149.98   167.63    10.00 o
   1   4  -1   824.39   721.19    13.59 o
   1  -4  -1   830.02   793.38    16.55 o
   1  -4   0     5.38     8.06     1.61 o
   1   4   1   632.79   530.77    18.55 o
   1  -4   1   630.17   599.58    10.73 o
   1   4   2  4212.24  3811.94    61.71 o
   1  -4   2  4193.49  4123.06    31.98 o
   1   4   3  2822.73  2723.93    64.95 o
   1  -4   3  2821.52  2732.00    45.50 o
   1   4   4   309.98   257.92    24.33 o
   1  -4   4   310.46   288.82     7.24 o
   1   4   5   166.74   169.29     9.27 o
   1  -4   5   168.13   174.79     6.92 o
   1   4   6   415.30   375.92    12.26 o
   1  -4   6   416.61   414.25    10.61 o
   1   4   7     8.81     7.19     2.88 <
   1  -4   7     8.81     5.67     2.90 <
   1   4   8   101.68    88.18     7.29 o
   1  -4   8   102.85    90.51     5.03 o
   1   5  -8   149.65   155.10     6.00 o
   1  -5  -8   147.86   170.59     5.39 o
   1   5  -7    99.83   104.48     6.69 o
   1  -5  -7    99.58   104.57     5.70 o
   1   5  -6   309.86   281.82    15.80 o
   1  -5  -6   310.40   326.56     9.59 o
   1   5  -5   861.34   835.96    28.36 o
   1  -5  -5   859.39   891.12    13.19 o
   1   5  -4   641.04   621.75    21.06 o
   1  -5  -4   636.95   652.24    11.41 o
   1   5  -3   180.84   184.13    18.48 o
   1  -5  -3   183.45   193.04    12.83 o
   1   5  -2  4221.40  3803.18    65.40 o
   1  -5  -2  4226.93  4164.81    48.46 o
   1   5  -1   750.85   624.60    13.44 o
   1  -5  -1   749.08   705.79    17.01 o
   1  -5   0     4.51     6.20     1.82 o
   1   5   1  2086.20  1752.91    34.83 o
   1  -5   1  2088.28  1939.61    24.17 o
   1   5   2  2109.63  1897.34    44.27 o
   1  -5   2  2111.64  2101.99    29.71 o
   1   5   3   196.74   200.37    18.77 o
   1  -5   3   197.04   183.34    20.02 o
   1   5   4   584.68   590.21    37.17 o
   1  -5   4   583.80   602.50    10.99 o
   1   5   5   640.04   637.66    17.85 o
   1  -5   5   638.91   680.89    13.47 o
   1   5   6   495.82   471.63    20.54 o
   1  -5   6   494.65   506.68    10.26 o
   1   5   7    33.59    38.71     4.55 o
   1  -5   7    32.73    34.72     3.63 o
   1   5   8    73.03    81.37     6.78 o
   1  -5   8    74.28    87.11     4.80 o
   1   6  -8    35.11    31.03     4.06 o
   1  -6  -8    35.46    36.46     2.65 o
   1   6  -7   386.24   379.56    12.16 o
   1  -6  -7   386.72   400.49    10.44 o
   1   6  -6    24.20    10.61     4.14 <
   1  -6  -6    24.36    22.53     3.13 o
   1   6  -5   296.17   276.82    16.29 o
   1  -6  -5   296.46   298.64     8.00 o
   1   6  -4   264.91   246.76    14.13 o
   1  -6  -4   264.04   256.73     6.54 o
   1   6  -3    56.05    42.06     9.82 o
   1  -6  -3    56.45    48.83     7.83 o
   1   6  -2   332.89   330.34    20.42 o
   1  -6  -2   330.63   344.18    14.46 o
   1   6  -1   539.53   424.51    14.87 o
   1  -6  -1   542.36   479.07    15.02 o
   1  -6   0    39.85    38.23     3.21 o
   1   6   1   574.74   528.01    20.26 o
   1  -6   1   575.54   579.79    12.75 o
   1   6   2   539.45   509.66    23.53 o
   1  -6   2   534.47   557.58    16.12 o
   1   6   3    31.61    22.86     8.84 <
   1  -6   3    32.30    32.58    10.37 o
   1   6   4   406.49   382.73    30.89 o
   1  -6   4   410.42   404.97     7.06 o
   1   6   5    79.23    88.91    10.38 o
   1  -6   5    79.70    84.56     6.05 o
   1   6   6    18.27    11.92     4.66 <
   1  -6   6    17.94    12.93     2.46 o
   1   6   7   266.32   281.24    10.46 o
   1  -6   7   270.25   299.32     7.47 o
   1   6   8   142.94   139.29     8.22 o
   1  -6   8   144.03   146.99     8.86 o
   1  -7  -8    17.76    23.29     4.01 o
   1   7  -7    66.46    76.01     5.70 o
   1  -7  -7    67.04    79.05     4.89 o
   1   7  -6    90.50    86.81     8.82 o
   1  -7  -6    90.30    92.00     4.87 o
   1   7  -5   568.46   577.84    23.47 o
   1  -7  -5   565.77   624.70    11.38 o
   1   7  -4  2432.23  2310.64    42.39 o
   1  -7  -4  2438.21  2487.22    18.03 o
   1   7  -3   606.58   601.16    33.81 o
   1  -7  -3   614.23   645.40    23.02 o
   1   7  -2   483.58   420.86    23.55 o
   1  -7  -2   483.25   467.60    17.41 o
   1   7  -1   209.38   211.52    11.04 o
   1  -7  -1   203.72   253.99    11.88 o
   1  -7   0    40.73    35.44     3.53 o
   1   7   1   160.82   160.17    12.20 o
   1  -7   1   163.51   195.20     8.19 o
   1   7   2   604.46   552.44    25.59 o
   1  -7   2   606.61   602.83    17.06 o
   1   7   3  1299.14  1258.70    48.80 o
   1  -7   3  1299.36  1431.61    55.62 o
   1   7   4  1577.10  1510.26    61.48 o
   1  -7   4  1575.87  1579.77    14.33 o
   1   7   5   636.96   674.40    26.61 o
   1  -7   5   635.13   674.26    10.61 o
   1   7   6   106.32    96.61     9.67 o
   1  -7   6   106.28   125.47     4.85 o
   1   7   7   104.07   114.71     6.85 o
   1  -7   7   103.88   115.86     4.73 o
   1   7   8    15.87    14.91     3.08 o
   1  -7   8    15.95    14.26     3.37 o
   1  -8  -8    23.30    19.47     3.62 o
   1   8  -7   521.88   497.02    13.21 o
   1  -8  -7   522.32   545.34    11.54 o
   1   8  -6   429.15   393.17    17.35 o
   1  -8  -6   426.60   470.02     8.99 o
   1   8  -5   251.58   213.02    14.87 o
   1  -8  -5   253.08   257.28     6.20 o
   1   8  -4   342.95   370.18    17.15 o
   1  -8  -4   342.71   389.13     6.89 o
   1   8  -3  1896.57  1868.71    60.72 o
   1  -8  -3  1894.09  2044.12    22.56 o
   1   8  -2   652.98   621.91    29.72 o
   1  -8  -2   654.99   660.12    21.49 o
   1   8  -1   750.59   745.19    21.91 o
   1  -8  -1   758.42   840.22    22.68 o
   1  -8   0    39.12    38.46     3.97 o
   1   8   1  1252.09  1055.75    31.80 o
   1  -8   1  1241.93  1212.43    21.42 o
   1   8   2  1377.79  1242.75    39.56 o
   1  -8   2  1382.52  1442.00    48.96 o
   1   8   3   213.04   199.14    20.44 o
   1  -8   3   212.28   224.66     8.98 o
   1   8   4   848.80   862.14    47.74 o
   1  -8   4   854.57   907.73    11.29 o
   1   8   5   168.34   142.96    12.22 o
   1  -8   5   168.25   174.10     5.12 o
   1   8   6   309.02   288.47    15.43 o
   1  -8   6   310.73   335.76     7.70 o
   1   8   7   543.80   515.79    19.36 o
   1  -8   7   544.38   537.62    10.96 o
   1  -8   8    28.85    33.00     4.44 o
   1   9  -7    65.47    54.28     4.65 o
   1  -9  -7    63.97    67.39     4.25 o
   1   9  -6    30.91    30.98     5.45 o
   1  -9  -6    30.84    37.34     2.96 o
   1   9  -5   200.90   184.35    13.67 o
   1  -9  -5   201.58   212.63     5.79 o
   1   9  -4   112.00    99.17     9.67 o
   1  -9  -4   111.61   118.83     4.08 o
   1   9  -3   808.60   735.65    39.32 o
   1  -9  -3   805.41   854.21     9.32 o
   1   9  -2   702.57   760.02    33.99 o
   1  -9  -2   703.59   812.26    25.05 o
   1   9  -1  3050.12  2810.57    44.23 o
   1  -9  -1  3027.47  3163.23    46.73 o
   1  -9   0    95.52   104.52     7.36 o
   1   9   1  2425.59  2349.29    49.81 o
   1  -9   1  2433.63  2885.42    35.15 o
   1   9   2   558.07   553.70    27.29 o
   1  -9   2   559.03   687.06    35.59 o
   1   9   3  1347.99  1270.74    52.40 o
   1  -9   3  1351.04  1443.96    11.82 o
   1   9   4    57.26    67.27    15.38 o
   1  -9   4    58.49    85.09     3.85 o
   1   9   5   506.33   467.75    21.90 o
   1  -9   5   505.36   520.24     9.52 o
   1   9   6   156.56   177.99    12.01 o
   1  -9   6   154.19   176.01     6.52 o
   1   9   7   258.60   236.84    13.05 o
   1  -9   7   256.55   255.07     9.43 o
   1  10  -7    65.40    59.43     7.07 o
   1 -10  -7    65.47    69.63     5.41 o
   1  10  -6    14.69    13.78     3.88 o
   1 -10  -6    14.01    13.70     2.35 o
   1  10  -5    39.01    45.24     5.76 o
   1 -10  -5    39.26    38.77     2.56 o
   1  10  -4   131.49   107.44    18.36 o
   1 -10  -4   134.09   115.66     4.64 o
   1  10  -3   106.94    81.23    14.75 o
   1 -10  -3   109.89    97.77     3.52 o
   1  10  -2  3080.59  3022.36    70.39 o
   1 -10  -2  3083.42  3509.03    53.56 o
   1  10  -1  4831.70  4834.76    48.35 o
   1 -10  -1  4834.98  5516.24    65.41 o
   1 -10   0    15.84    14.30     4.04 o
   1  10   1  3426.56  3328.73    61.67 o
   1 -10   1  3422.35  3915.89    50.77 o
   1  10   2  1515.74  1567.84    46.71 o
   1 -10   2  1523.46  1707.44    58.36 o
   1  10   3    30.12     8.62     7.40 <
   1 -10   3    32.03    28.68     2.05 o
   1  10   4   854.04   815.06    48.33 o
   1 -10   4   848.88   900.18    11.89 o
   1  10   5    45.63    44.88     6.10 o
   1 -10   5    44.68    49.71     3.03 o
   1  10   6    27.93    20.98     4.75 o
   1 -10   6    28.34    28.30     3.05 o
   1  10   7   136.51   131.67     9.73 o
   1 -10   7   137.61   153.80     7.11 o
   1  11  -7    15.46    13.15     3.85 o
   1 -11  -7    14.95    17.24     3.02 o
   1 -11  -6     6.48     8.56     2.65 o
   1 -11  -5    38.87    35.47     2.76 o
   1  11  -4   919.39   915.73    51.84 o
   1 -11  -4   916.98   985.35    12.97 o
   1  11  -3   337.00   260.16    24.71 o
   1 -11  -3   333.85   321.81     6.18 o
   1  11  -2   326.14   300.43    22.90 o
   1 -11  -2   324.02   319.00     6.49 o
   1  11  -1  2066.65  2248.16    54.27 o
   1 -11  -1  2077.16  2486.59    46.58 o
   1 -11   0    31.25    38.92     5.85 o
   1  11   1  5604.27  5579.84    82.61 o
   1 -11   1  5593.60  6413.15    69.10 o
   1  11   2   464.69   466.05    25.95 o
   1 -11   2   457.47   504.05     8.24 o
   1  11   3   131.43   105.59    16.68 o
   1 -11   3   131.45   107.92     3.58 o
   1  11   4   295.24   315.52    31.18 o
   1 -11   4   299.18   315.91     7.20 o
   1  11   5    40.33    33.50     5.39 o
   1 -11   5    40.85    50.23     3.16 o
   1  11   6    20.57    19.12     4.16 o
   1 -11   6    20.42    22.95     2.46 o
   1  11   7    18.07    10.36     3.54 <
   1 -11   7    19.34    18.33     2.81 o
   1  12  -7    85.75    85.73     7.39 o
   1 -12  -7    85.41    92.61     5.25 o
   1 -12  -6    22.75    24.39     2.72 o
   1 -12  -5    68.35    68.42     3.57 o
   1  12  -4   168.32   155.29    22.14 o
   1 -12  -4   167.41   175.02     5.82 o
   1  12  -3    60.57    83.97    15.06 o
   1 -12  -3    58.29    51.31     2.98 o
   1  12  -2   103.59    80.79    12.86 o
   1 -12  -2   107.43   127.39     4.13 o
   1  12  -1   872.79   780.49    33.55 o
   1 -12  -1   870.43   928.10    12.38 o
   1 -12   0     5.28     1.75     3.35 <
   1  12   1   340.10   352.38    21.69 o
   1 -12   1   340.71   464.43     8.88 o
   1  12   2   265.39   270.47    15.84 o
   1 -12   2   271.27   316.64     6.22 o
   1  12   3    11.43    13.22     6.67 <
   1 -12   3    11.30     9.53     1.71 o
   1  12   4    52.12    45.97    13.03 o
   1 -12   4    51.44    53.36     3.08 o
   1 -12   5    29.10    27.82     2.56 o
   1 -12   6    19.65    19.24     2.09 o
   1  12   7    74.31    74.35     6.78 o
   1 -12   7    72.69    71.14     6.80 o
   1  13  -7    25.63    19.92     3.88 o
   1 -13  -7    25.37    22.48     3.92 o
   1  13  -6    59.24    58.35     7.40 o
   1 -13  -6    59.14    72.25     3.94 o
   1 -13  -5    62.58    59.85     3.73 o
   1  13  -4    20.75    21.23     8.49 <
   1 -13  -4    20.46    21.13     2.81 o
   1  13  -3   183.34   146.80    20.25 o
   1 -13  -3   184.34   188.39     5.22 o
   1  13  -2   185.05   183.76    19.22 o
   1 -13  -2   186.17   212.71     4.93 o
   1  13  -1   123.77   139.22    14.95 o
   1 -13  -1   126.20   147.01     5.34 o
   1 -13   0     9.05    10.93     3.38 o
   1 -13   1    13.42    33.76     2.75 o
   1  13   2   223.37   182.08    20.91 o
   1 -13   2   224.81   222.27     5.48 o
   1  13   3    10.43    22.36    10.11 <
   1 -13   3    10.50    11.91     2.00 o
   1  13   4   687.79   616.98    43.97 o
   1 -13   4   688.55   711.25    11.17 o
   1 -13   5    23.89    22.35     2.38 o
   1 -13   6     1.53     0.56     1.55 <
   1  13   7    39.94    24.65     4.02 o
   1 -13   7    39.66    36.57     4.65 o
   1  14  -7     0.57     4.75     2.49 <
   1  14  -6   129.95   117.42     9.59 o
   1 -14  -6   131.25   148.88     5.19 o
   1 -14  -5     4.01     2.32     1.97 <
   1 -14  -4   607.11   649.70     9.93 o
   1  14  -3    96.87   100.55    16.41 o
   1 -14  -3    97.12   101.42     4.22 o
   1  14  -2    16.77    25.60     7.20 o
   1 -14  -2    17.34    19.32     3.06 o
   1 -14  -1   581.98   682.46    13.50 o
   1 -14   0     0.39    -0.59     1.45 <
   1 -14   1   184.73   170.00     5.96 o
   1  14   2    35.44    19.15     8.05 <
   1 -14   2    34.28    37.51     2.73 o
   1  14   3   134.82   117.56    19.34 o
   1 -14   3   134.24   132.43     4.71 o
   1 -14   4   128.59   137.87     4.73 o
   1 -14   5    31.94    33.23     2.71 o
   1 -14   6   184.62   189.08     5.55 o
   1  14   7    18.94    17.78     3.30 o
   1  15  -6     8.67     4.39     2.83 <
   1 -15  -6     8.80     9.13     2.26 o
   1 -15  -5   178.30   202.77     6.76 o
   1 -15  -4     5.40     7.23     2.02 o
   1  15  -3    25.13     5.03     6.95 <
   1 -15  -3    25.22    28.93     2.85 o
   1 -15  -2   142.37   132.86     6.20 o
   1 -15  -1    76.72    78.43     5.45 o
   1 -15   0     1.29     0.17     1.35 <
   1 -15   1    19.11    16.79     2.72 o
   1  15   2   146.67   118.37    17.30 o
   1 -15   2   148.08   170.45     5.22 o
   1  15   3     2.63   -24.10     8.84 <
   1 -15   3     2.77     2.22     1.96 <
   1 -15   4    40.87    45.79     3.01 o
   1 -15   5   388.72   415.51     7.64 o
   1 -15   6    15.18    17.03     1.88 o
   1  16  -6    59.01    42.91     5.29 o
   1 -16  -6    58.97    61.37     3.55 o
   1 -16  -5    75.77    78.93     5.09 o
   1 -16  -4    80.45    81.07     4.72 o
   1 -16  -3   312.29   309.99     7.64 o
   1 -16  -2   264.71   276.62    10.49 o
   1 -16  -1   340.54   394.00    11.94 o
   1 -16   0     4.62     2.84     1.78 <
   1 -16   1    54.95    82.48     5.65 o
   1 -16   2   177.62   182.63     8.32 o
   1 -16   3   151.13   170.95     5.25 o
   1 -16   4     8.46     4.46     2.01 <
   1 -16   5    14.96    10.91     2.42 o
   1  16   6     1.65     2.56     2.71 <
   1 -16   6     1.64     2.21     1.69 <
   1  17  -6    30.13    13.68     2.96 o
   1 -17  -6    30.74    29.60     2.85 o
   1  17  -5   124.39    87.12     7.91 o
   1 -17  -5   122.80   137.76     6.18 o
   1 -17  -4    68.84    70.35     5.27 o
   1 -17  -3   530.43   537.47    13.23 o
   1 -17  -2    12.80     9.15     3.07 <
   1 -17  -1   141.46   149.63     7.86 o
   1 -17   0     3.91     4.48     2.09 <
   1 -17   1   906.55   928.10    13.96 o
   1 -17   2    38.70    34.53     4.83 o
   1 -17   3   919.01   854.32    13.86 o
   1 -17   4    79.16    85.14     5.40 o
   1 -17   5    63.86    57.70     5.02 o
   1  17   6    51.39    45.91     4.92 o
   1 -17   6    51.93    49.91     4.96 o
   1 -18  -5   523.56   516.61    13.24 o
   1 -18  -4    63.11    64.19     6.06 o
   1 -18  -3   737.50   734.26    15.26 o
   1 -18  -2    71.73    64.26     5.02 o
   1 -18  -1   398.39   363.99     9.03 o
   1 -18   0     9.67     7.74     2.89 <
   1 -18   1   187.47   186.71     6.62 o
   1 -18   2    24.39    17.79     3.40 o
   1 -18   3   321.63   317.06    10.25 o
   1 -18   4    38.04    40.51     3.92 o
   1 -18   5   537.26   503.19    13.00 o
   1 -19  -5   637.46   635.40    13.63 o
   1 -19  -4   102.22    91.98     6.57 o
   1 -19  -3   416.85   393.26    11.03 o
   1 -19  -2    42.97    36.04     4.12 o
   1 -19  -1   530.71   487.13    10.36 o
   1 -19   0    61.82    57.95     4.79 o
   1 -19   1   511.26   431.11     9.90 o
   1 -19   2    50.84    46.68     3.86 o
   1 -19   3   576.22   576.96    13.25 o
   1 -19   4     8.70     8.38     3.18 <
   1 -19   5   509.79   515.85    12.16 o
   1 -20  -5   451.46   459.29    10.49 o
   1 -20  -4    29.80    21.53     3.72 o
   1 -20  -3    55.65    54.17     4.59 o
   1 -20  -2     2.01     0.78     2.26 <
   1 -20  -1   506.78   440.41     9.76 o
   1 -20   0     3.49     5.24     2.89 <
   1 -20   1   830.03   733.43    14.19 o
   1 -20   2    42.97    39.94     3.59 o
   1 -20   3   349.19   289.47     7.83 o
   1 -20   4    99.32   102.16     5.03 o
   1 -20   5   103.95   102.14     5.15 o
   1 -21  -4    54.36    53.44     4.23 o
   1 -21  -3   233.91   201.38     7.15 o
   1 -21  -2   101.41    91.56     4.58 o
   1 -21  -1   515.34   451.83     9.50 o
   1 -21   0     5.30     5.83     3.56 <
   1 -21   1   586.81   548.73    10.48 o
   1 -21   2     6.78     7.69     2.23 o
   1 -21   3    49.16    45.30     3.31 o
   1 -21   4     0.96     0.73     1.55 <
   1 -22  -4    31.33    27.69     2.95 o
   1 -22  -3    79.05    69.87     4.04 o
   1 -22  -2    31.10    34.20     2.87 o
   1 -22  -1   108.23    91.92     6.70 o
   1 -22   0     3.12     5.25     3.23 <
   1 -22   1     7.74     5.15     2.58 <
   1 -22   2    74.51    66.62     3.75 o
   1 -22   3    44.80    35.69     3.03 o
   1 -22   4     3.61     1.97     1.67 <
   1 -23  -3    24.61    28.74     2.45 o
   1 -23  -2    65.79    64.52     3.25 o
   1 -23  -1    81.63    73.72     5.55 o
   1 -23   0    10.71     9.40     3.19 <
   1 -23   1     2.96     5.13     2.01 <
   1 -23   2    32.40    30.88     2.46 o
   1 -23   3    43.26    45.47     3.58 o
   1 -24  -2    50.15    61.12     5.80 o
   1 -24  -1    58.66    43.80     4.18 o
   1 -24   0     0.83     0.22     2.27 <
   1 -24   1    56.63    48.24     4.15 o
   1 -24   2    57.87    60.23     4.03 o
   1 -25   0     2.13     2.88     2.59 <
   2   0  -8    96.43   109.76     8.39 o
   2   0  -7   115.57   116.87     5.55 o
   2   0  -6    42.49    42.33     3.95 o
   2   0  -5     0.01     0.76     2.53 <
   2   0  -4 14894.20 14897.50    98.73 o
   2   0  -3   313.17   343.65    22.78 o
   2   0  -2  2234.36  2144.73    45.40 o
   2   0  -1     0.04    -0.05     2.85 <
   2   0   0   781.36   800.62     9.21 o
   2   0   1    22.41    11.16     1.95 o
   2   0   2 11987.00 12021.40    93.67 o
   2   0   3    54.37    52.07     8.73 o
   2   0   4   760.09   783.32    20.90 o
   2   0   5     9.37    15.57     3.79 o
   2   0   6  2147.61  2136.72    30.15 o
   2   0   7    64.30    53.74     7.26 o
   2   0   8    50.98    58.11     4.19 o
   2   1  -8   114.74   119.35     8.71 o
   2  -1  -8   114.69   108.02     8.42 o
   2   1  -7    55.99    56.76     4.19 o
   2  -1  -7    56.56    61.33     5.49 o
   2   1  -6   615.26   611.26    15.16 o
   2  -1  -6   618.08   653.44    13.16 o
   2   1  -5    81.73    83.09     5.38 o
   2  -1  -5    80.91    91.26     6.11 o
   2   1  -4  1505.04  1460.12    30.99 o
   2  -1  -4  1504.26  1498.92    30.71 o
   2   1  -3   630.94   567.70    29.69 o
   2  -1  -3   632.13   607.01    30.05 o
   2   1  -2 12906.60 12376.20   110.63 o
   2  -1  -2 12926.80 12436.90   110.42 o
   2   1  -1   105.04    89.40     7.27 o
   2  -1  -1   104.36    84.01     5.22 o
   2  -1   0  8552.52  8875.78    37.90 o
   2   1   1  1534.59  1436.39    15.73 o
   2  -1   1  1533.42  1406.20    17.29 o
   2   1   2 11716.80 12102.80   100.20 o
   2  -1   2 11734.50 11734.60    88.02 o
   2   1   3   624.25   639.24    28.62 o
   2  -1   3   622.15   616.92    26.48 o
   2   1   4  8815.12  9150.94    72.88 o
   2  -1   4  8828.86  9197.33    70.93 o
   2   1   5   123.74   123.43     7.75 o
   2  -1   5   123.61   126.10     5.10 o
   2   1   6    25.30    27.65     4.37 o
   2  -1   6    23.88    22.38     4.06 o
   2   1   7   116.65   118.67     7.18 o
   2  -1   7   118.35   114.41    10.02 o
   2   1   8   254.75   257.01     8.25 o
   2  -1   8   252.90   247.57     8.28 o
   2   2  -8   593.39   598.47    18.60 o
   2  -2  -8   589.61   569.60    10.22 o
   2   2  -7   112.01   117.91     7.20 o
   2  -2  -7   110.83   109.31     7.06 o
   2   2  -6   255.64   260.27     9.93 o
   2  -2  -6   251.35   251.74    10.62 o
   2   2  -5    35.46    30.02     4.39 o
   2  -2  -5    35.97    29.07     4.57 o
   2   2  -4   681.04   666.35    21.25 o
   2  -2  -4   683.04   681.31    13.05 o
   2   2  -3   151.79   105.61    14.20 o
   2  -2  -3   155.29   131.23    11.30 o
   2   2  -2 16623.90 15860.10   128.26 o
   2  -2  -2 16617.50 16345.70    96.74 o
   2   2  -1  1565.38  1386.81    27.51 o
   2  -2  -1  1564.26  1448.93    22.19 o
   2   2   0 20626.50 20833.10    64.63 o
   2  -2   0 20649.40 22911.70    57.39 o
   2   2   1   224.11   219.16    11.63 o
   2  -2   1   219.02   213.47     6.25 o
   2   2   2 11240.50 10952.90   104.97 o
   2  -2   2 11239.20 10904.20    80.97 o
   2   2   3   473.42   397.57    23.41 o
   2  -2   3   476.57   412.44    21.01 o
   2   2   4   914.66  1089.50    45.96 o
   2  -2   4   912.56   870.49    15.97 o
   2   2   5   210.71   201.52     9.74 o
   2  -2   5   211.60   217.22     7.39 o
   2   2   6   500.42   504.28    14.71 o
   2  -2   6   495.42   481.09    11.40 o
   2   2   7    79.26    72.05     5.76 o
   2  -2   7    78.39    84.50     6.30 o
   2   2   8    40.12    39.51     5.30 o
   2  -2   8    40.97    44.71     3.80 o
   2   3  -8   260.75   242.61    11.67 o
   2  -3  -8   262.37   267.89     7.07 o
   2   3  -7   233.10   226.10     9.72 o
   2  -3  -7   232.96   223.96     9.71 o
   2   3  -6  2368.82  2462.80    45.45 o
   2  -3  -6  2362.51  2398.56    32.04 o
   2   3  -5   287.89   275.04    16.11 o
   2  -3  -5   285.53   292.13    10.42 o
   2   3  -4   130.17   114.79     9.53 o
   2  -3  -4   134.84   138.16     6.79 o
   2   3  -3    87.88    94.90    13.00 o
   2  -3  -3    88.33   106.56     8.31 o
   2   3  -2  2753.32  2658.44    52.36 o
   2  -3  -2  2751.93  2750.68    40.27 o
   2   3  -1   774.62   732.19    20.49 o
   2  -3  -1   778.67   757.44    16.70 o
   2   3   0  9818.82  9779.27    43.84 o
   2  -3   0  9837.20  9909.10    52.75 o
   2   3   1   235.48   202.15    11.96 o
   2  -3   1   235.78   215.02     5.97 o
   2   3   2  6422.28  6105.69    80.26 o
   2  -3   2  6421.69  6344.87    53.31 o
   2   3   3    44.69    47.27     9.31 o
   2  -3   3    46.40    53.29     7.06 o
   2   3   4   531.73   482.44    31.65 o
   2  -3   4   532.48   514.03     9.54 o
   2   3   5    87.56    82.51     6.50 o
   2  -3   5    85.79    80.23     3.88 o
   2   3   6   803.94   760.50    17.85 o
   2  -3   6   800.28   767.15    12.32 o
   2   3   7   152.07   163.23     6.51 o
   2  -3   7   151.03   170.55     8.61 o
   2   3   8   752.44   758.19    20.68 o
   2  -3   8   752.43   739.72    13.85 o
   2   4  -8   166.47   143.41     5.90 o
   2  -4  -8   165.84   165.29     5.49 o
   2   4  -7    64.30    64.30     5.55 o
   2  -4  -7    65.30    71.78     5.89 o
   2   4  -6  1259.00  1259.41    32.96 o
   2  -4  -6  1262.57  1296.24    23.75 o
   2   4  -5   143.54   133.37    12.09 o
   2  -4  -5   143.51   139.51     6.15 o
   2   4  -4   503.64   510.81    19.13 o
   2  -4  -4   507.15   551.41    10.09 o
   2   4  -3   277.93   237.69    20.60 o
   2  -4  -3   276.30   297.80    16.39 o
   2   4  -2   168.57   150.58    13.38 o
   2  -4  -2   170.53   176.74    10.85 o
   2   4  -1   569.26   523.52    18.17 o
   2  -4  -1   569.59   558.64    15.09 o
   2   4   0  3616.54  3342.00    28.18 o
   2  -4   0  3593.64  3567.61    31.40 o
   2   4   1  3304.76  3078.47    47.61 o
   2  -4   1  3314.28  3261.74    34.83 o
   2   4   2   350.00   312.05    18.89 o
   2  -4   2   354.19   350.71    12.52 o
   2   4   3  1267.00  1211.36    43.65 o
   2  -4   3  1269.35  1273.02    30.50 o
   2   4   4  2251.82  2217.07    38.24 o
   2  -4   4  2255.15  2338.52    20.08 o
   2   4   5   349.17   340.09    12.77 o
   2  -4   5   347.82   331.05     7.69 o
   2   4   6  1999.26  1977.58    28.36 o
   2  -4   6  2002.33  2042.22    23.38 o
   2   4   7   284.06   283.14     8.32 o
   2  -4   7   284.65   282.14     8.62 o
   2   4   8    20.29    18.79     3.85 o
   2  -4   8    19.76    16.59     2.55 o
   2   5  -8    98.99    95.06     4.77 o
   2  -5  -8    98.68   106.77     4.39 o
   2   5  -7    80.98    80.23     5.95 o
   2  -5  -7    80.10    84.91     5.30 o
   2   5  -6   324.07   328.03    17.39 o
   2  -5  -6   323.29   321.52    11.97 o
   2   5  -5   459.92   466.60    21.26 o
   2  -5  -5   465.43   479.79     9.81 o
   2   5  -4  3509.94  3471.13    50.31 o
   2  -5  -4  3515.44  3655.99    23.80 o
   2   5  -3  1488.55  1434.14    49.56 o
   2  -5  -3  1490.59  1536.13    36.36 o
   2   5  -2    60.61    50.30     8.51 o
   2  -5  -2    58.36    55.33     6.55 o
   2   5  -1  4308.05  3804.27    51.33 o
   2  -5  -1  4307.39  4381.65    44.58 o
   2   5   0  1712.22  1508.28    21.32 o
   2  -5   0  1726.03  1727.69    24.63 o
   2   5   1  1550.48  1346.74    33.34 o
   2  -5   1  1547.73  1485.02    25.37 o
   2   5   2   446.33   440.00    22.93 o
   2  -5   2   442.66   500.19    25.67 o
   2   5   3   833.09   728.07    35.59 o
   2  -5   3   833.73   784.18    39.31 o
   2   5   4   640.90   649.98    21.13 o
   2  -5   4   655.45   681.71     9.72 o
   2   5   5   396.69   371.95    18.28 o
   2  -5   5   400.72   393.39    10.16 o
   2   5   6   874.00   824.55    18.13 o
   2  -5   6   874.86   898.23    13.57 o
   2   5   7    44.47    48.03     4.73 o
   2  -5   7    43.00    40.24     3.08 o
   2   5   8    53.17    45.77     5.30 o
   2  -5   8    53.00    60.02     5.84 o
   2   6  -8    56.82    48.48     3.41 o
   2  -6  -8    56.74    58.17     3.21 o
   2   6  -7    77.01    80.75     5.88 o
   2  -6  -7    75.18    80.29     5.08 o
   2   6  -6   167.90   177.69    13.13 o
   2  -6  -6   167.23   174.36     9.01 o
   2   6  -5   400.47   396.49    19.79 o
   2  -6  -5   394.04   393.59     9.12 o
   2   6  -4   169.68   159.20    11.54 o
   2  -6  -4   165.91   167.50     4.89 o
   2   6  -3   268.07   232.91    21.49 o
   2  -6  -3   265.64   262.13    15.46 o
   2   6  -2   412.48   385.21    21.77 o
   2  -6  -2   412.33   408.55    16.65 o
   2   6  -1   871.48   757.29    24.09 o
   2  -6  -1   871.50   824.82    20.82 o
   2   6   0  3085.93  2830.31    32.89 o
   2  -6   0  3072.36  3128.69    30.52 o
   2   6   1  2581.64  2336.01    45.90 o
   2  -6   1  2581.67  2571.49    35.84 o
   2   6   2    53.50    43.06     7.89 o
   2  -6   2    53.34    45.46     6.63 o
   2   6   3   344.11   288.16    23.30 o
   2  -6   3   342.20   325.63    26.01 o
   2   6   4  1453.12  1417.13    58.35 o
   2  -6   4  1453.93  1502.89    13.48 o
   2   6   5   370.45   356.35    33.35 o
   2  -6   5   366.46   351.68     9.62 o
   2   6   6    42.39    51.39     7.63 o
   2  -6   6    43.43    44.35     3.18 o
   2   6   7    46.93    43.32     4.56 o
   2  -6   7    45.81    39.74     3.04 o
   2   6   8    22.35    18.49     3.56 o
   2  -6   8    22.67    21.56     3.87 o
   2  -7  -8    39.80    35.57     4.52 o
   2   7  -7   152.26   139.18     7.42 o
   2  -7  -7   151.74   161.06     6.74 o
   2   7  -6    92.86    96.35    10.12 o
   2  -7  -6    95.44    92.32     4.81 o
   2   7  -5   460.88   454.92    21.76 o
   2  -7  -5   465.46   484.12    10.05 o
   2   7  -4     7.88    16.76     4.75 o
   2  -7  -4     8.00     4.87     1.80 <
   2   7  -3    20.71    19.17     8.06 <
   2  -7  -3    19.64    26.76     6.00 o
   2   7  -2   169.74   155.73    14.99 o
   2  -7  -2   173.42   195.36    12.35 o
   2   7  -1   140.38   123.97    10.44 o
   2  -7  -1   139.86   145.39     9.54 o
   2   7   0  2086.07  1865.66    29.44 o
   2  -7   0  2091.85  2216.92    27.80 o
   2   7   1    55.90    56.48     7.94 o
   2  -7   1    55.38    54.21     6.28 o
   2   7   2    26.29    50.48     9.04 o
   2  -7   2    27.86    37.87     6.25 o
   2   7   3   247.90   263.05    23.27 o
   2  -7   3   245.23   300.81    25.24 o
   2   7   4   196.26   180.75    21.91 o
   2  -7   4   194.06   199.99     5.30 o
   2   7   5   737.69   712.28    47.52 o
   2  -7   5   743.93   787.69    12.68 o
   2   7   6   116.93   122.83    10.79 o
   2  -7   6   115.43   118.57     4.72 o
   2   7   7    24.57    28.55     3.90 o
   2  -7   7    24.87    31.64     3.21 o
   2  -7   8   152.03   147.93     8.50 o
   2   8  -7    51.13    50.51     4.56 o
   2  -8  -7    50.72    53.08     4.08 o
   2   8  -6   347.58   334.81    17.99 o
   2  -8  -6   345.77   373.11     9.07 o
   2   8  -5   137.45   148.86    12.42 o
   2  -8  -5   135.75   152.93     5.00 o
   2   8  -4   259.51   254.26    14.32 o
   2  -8  -4   259.15   267.63     5.93 o
   2   8  -3   332.47   341.97    26.41 o
   2  -8  -3   335.36   376.79     5.98 o
   2   8  -2   689.60   716.62    31.74 o
   2  -8  -2   686.39   799.04    24.92 o
   2   8  -1    15.64     5.97     3.96 <
   2  -8  -1    16.43    13.67     4.93 <
   2   8   0  2204.04  2062.63    20.93 o
   2  -8   0  2201.98  2379.68    31.04 o
   2   8   1   179.02   174.98    14.22 o
   2  -8   1   178.38   176.09    11.28 o
   2   8   2   315.05   296.80    21.08 o
   2  -8   2   313.83   315.60    22.72 o
   2   8   3   150.47   145.52    12.19 o
   2  -8   3   150.50   168.16     6.36 o
   2   8   4   200.69   235.38    25.23 o
   2  -8   4   200.10   208.84     5.49 o
   2   8   5    40.22    37.26    12.31 o
   2  -8   5    39.11    44.54     3.22 o
   2   8   6    98.73    88.57     9.23 o
   2  -8   6   100.35    99.52     4.29 o
   2   8   7    29.51    33.06     3.88 o
   2  -8   7    29.39    34.00     4.12 o
   2   9  -7    61.89    52.33     4.44 o
   2  -9  -7    63.22    62.84     4.20 o
   2   9  -6   116.70   133.69    11.77 o
   2  -9  -6   117.42   136.86     5.76 o
   2   9  -5     0.70     0.66     5.50 <
   2  -9  -5     0.76     2.71     1.78 <
   2   9  -4   146.45   132.82    20.05 o
   2  -9  -4   145.50   152.40     4.61 o
   2   9  -3    75.89    67.65    13.07 o
   2  -9  -3    74.44    73.27     3.00 o
   2   9  -2    61.87    69.01    10.74 o
   2  -9  -2    63.15    78.53     8.73 o
   2   9  -1   128.09   109.40    10.89 o
   2  -9  -1   129.09   126.19    10.29 o
   2   9   0   649.82   583.88    19.09 o
   2  -9   0   653.29   663.26    17.68 o
   2   9   1    13.11    14.84     5.83 <
   2  -9   1    13.47    12.87     4.84 <
   2   9   2   128.54   134.06    15.13 o
   2  -9   2   129.52   157.04    17.19 o
   2   9   3   152.36   154.10    12.76 o
   2  -9   3   152.70   173.73     4.16 o
   2   9   4   252.14   256.12    27.33 o
   2  -9   4   254.88   261.06     6.36 o
   2   9   5    23.94    14.83     5.34 <
   2  -9   5    24.65    25.29     2.64 o
   2   9   6    51.85    50.81     6.97 o
   2  -9   6    51.98    51.81     3.78 o
   2   9   7    80.31    73.54     5.12 o
   2  -9   7    79.84    68.24     5.25 o
   2  10  -7   233.27   197.48    12.01 o
   2 -10  -7   232.62   236.74     9.28 o
   2  10  -6    48.96    42.00     7.30 o
   2 -10  -6    49.26    58.24     3.94 o
   2 -10  -5   171.11   170.25     4.77 o
   2  10  -4   148.97   165.70    22.22 o
   2 -10  -4   152.69   162.23     4.96 o
   2  10  -3   970.23   968.83    46.28 o
   2 -10  -3   972.89  1101.62    10.97 o
   2  10  -2   444.96   410.02    25.76 o
   2 -10  -2   442.63   478.49    21.02 o
   2  10  -1    35.96    37.36     6.93 o
   2 -10  -1    35.97    38.56     6.60 o
   2  10   0  2918.29  2898.64    45.61 o
   2 -10   0  2914.16  3343.06    42.19 o
   2  10   1   347.82   331.46    21.41 o
   2 -10   1   348.16   417.42    19.01 o
   2  10   2   891.73   848.71    36.59 o
   2 -10   2   895.97   964.07    42.56 o
   2  10   3   503.59   474.68    34.27 o
   2 -10   3   507.50   531.07     7.47 o
   2  10   4    57.04    54.49    14.20 o
   2 -10   4    58.45    69.95     3.69 o
   2  10   5   202.69   201.40    12.41 o
   2 -10   5   198.10   211.01     5.58 o
   2  10   6   142.96   144.15    10.62 o
   2 -10   6   143.21   153.96     6.01 o
   2  10   7   272.90   267.65    13.33 o
   2 -10   7   272.19   288.60    14.14 o
   2  11  -7    88.31    75.78     7.46 o
   2 -11  -7    88.46    89.25     5.69 o
   2  11  -6    10.10    12.20     5.16 <
   2 -11  -6     9.88    13.62     2.89 o
   2 -11  -5   618.47   677.60    11.10 o
   2  11  -4    56.09    59.86    14.53 o
   2 -11  -4    56.38    53.69     3.41 o
   2  11  -3   737.40   649.61    38.55 o
   2 -11  -3   737.26   738.80     9.55 o
   2  11  -2   952.93   961.29    40.48 o
   2 -11  -2   955.46  1067.50    12.12 o
   2  11  -1  1567.34  1558.97    43.60 o
   2 -11  -1  1567.40  1699.53    39.78 o
   2 -11   0  8187.84  9155.02    88.48 o
   2  11   1   131.23   139.54    14.39 o
   2 -11   1   128.32   135.76    11.90 o
   2  11   2   846.92   860.71    37.86 o
   2 -11   2   847.39   987.75    10.36 o
   2  11   3  2208.00  2167.77    73.81 o
   2 -11   3  2205.19  2376.21    16.14 o
   2  11   4     0.44     9.04     6.16 <
   2 -11   4     0.57     4.62     2.18 <
   2  11   5   373.44   340.51    15.71 o
   2 -11   5   379.68   402.34     7.65 o
   2  11   6    31.15    36.71     5.56 o
   2 -11   6    31.51    32.33     3.15 o
   2  11   7    32.83    27.76     4.82 o
   2 -11   7    34.06    28.07     4.92 o
   2  12  -7    28.05    25.33     4.29 o
   2 -12  -7    28.06    30.89     3.38 o
   2  12  -6    39.92    37.10     6.59 o
   2 -12  -6    40.61    40.41     3.30 o
   2 -12  -5   109.48   122.83     5.58 o
   2  12  -4    76.60    84.01    16.27 o
   2 -12  -4    77.40    87.83     3.91 o
   2  12  -3  1373.87  1265.64    54.96 o
   2 -12  -3  1370.28  1486.33    13.73 o
   2  12  -2   520.75   508.53    30.76 o
   2 -12  -2   518.91   581.37     7.73 o
   2  12  -1   149.74   143.24    14.30 o
   2 -12  -1   149.94   160.59     5.51 o
   2 -12   0  5305.59  5924.66    48.98 o
   2  12   1  1926.24  1765.64    52.92 o
   2 -12   1  1931.20  2063.32    18.88 o
   2  12   2   820.45   759.67    36.41 o
   2 -12   2   816.34   879.69    10.27 o
   2  12   3   826.60   696.97    42.86 o
   2 -12   3   824.40   861.61    10.17 o
   2  12   4    58.60    50.95    12.94 o
   2 -12   4    58.13    59.32     3.45 o
   2  12   5    82.14    70.73     7.34 o
   2 -12   5    78.79    87.27     3.84 o
   2  12   6    60.24    50.04     5.96 o
   2 -12   6    60.11    64.28     3.11 o
   2  12   7     3.47     5.95     2.85 <
   2 -12   7     3.66    -1.85     2.60 <
   2  13  -7    18.66    17.40     3.73 o
   2 -13  -7    18.86    21.24     3.75 o
   2  13  -6   274.55   230.66    13.71 o
   2 -13  -6   274.87   291.43     7.45 o
   2 -13  -5   198.96   198.33     6.95 o
   2  13  -4   377.36   367.98    33.59 o
   2 -13  -4   375.13   393.74     8.44 o
   2  13  -3   465.92   465.49    34.25 o
   2 -13  -3   466.61   498.09     8.29 o
   2  13  -2     4.43    55.09    10.76 o
   2 -13  -2     4.56     2.18     1.60 <
   2 -13  -1  1646.95  1791.72    14.90 o
   2 -13   0  1232.80  1332.04    15.76 o
   2  13   1   259.11   212.50    18.71 o
   2 -13   1   255.28   273.36     7.36 o
   2  13   2     0.74    12.56     7.48 <
   2 -13   2     0.73     3.40     1.59 <
   2  13   3   180.51   186.71    23.44 o
   2 -13   3   181.62   185.32     5.51 o
   2  13   4   112.44   101.78    19.30 o
   2 -13   4   112.18   123.71     4.71 o
   2 -13   5   365.73   392.50     7.59 o
   2 -13   6    85.69    81.99     3.30 o
   2  13   7    52.29    40.36     4.92 o
   2 -13   7    52.71    51.82     5.19 o
   2  14  -6   243.02   204.60    12.38 o
   2 -14  -6   241.58   251.36     6.71 o
   2 -14  -5   362.52   384.71     9.43 o
   2 -14  -4    73.03    74.53     4.06 o
   2  14  -3    24.31    22.90     8.33 <
   2 -14  -3    24.89    27.62     2.44 o
   2 -14  -2   248.03   265.96     7.24 o
   2 -14  -1   155.32   171.52     5.53 o
   2 -14   0    36.19    37.91     2.70 o
   2 -14   1   510.14   511.08    10.13 o
   2  14   2   433.79   350.85    29.72 o
   2 -14   2   432.66   470.82     8.23 o
   2  14   3    74.72    78.67    15.82 o
   2 -14   3    74.28    81.29     4.02 o
   2 -14   4   190.38   199.12     5.51 o
   2 -14   5   141.06   144.98     4.71 o
   2 -14   6   204.54   205.37     6.79 o
   2  15  -6    47.08    45.43     5.93 o
   2 -15  -6    47.31    54.52     3.74 o
   2 -15  -5   182.16   178.40     7.52 o
   2 -15  -4    19.67    17.66     2.55 o
   2 -15  -3    34.88    44.63     3.58 o
   2 -15  -2   294.90   349.39     9.52 o
   2 -15  -1   219.92   227.01     6.40 o
   2 -15   0    65.48    76.74     3.33 o
   2 -15   1    12.77    10.81     2.03 o
   2  15   2   100.31    83.23    16.01 o
   2 -15   2   101.69   113.36     4.85 o
   2  15   3     2.80    -5.67     5.06 <
   2 -15   3     2.51     6.71     1.94 o
   2 -15   4    84.51    89.41     4.31 o
   2 -15   5   100.59    93.55     3.78 o
   2 -15   6    43.84    39.84     2.90 o
   2  16  -6     2.71     0.03     2.24 <
   2 -16  -6     2.82     2.06     1.65 <
   2  16  -5   237.88   183.91    11.68 o
   2 -16  -5   239.37   242.78     8.42 o
   2 -16  -4     7.79     8.29     3.16 <
   2 -16  -3    87.80   115.98     4.87 o
   2 -16  -2   235.10   238.96     7.52 o
   2 -16  -1     4.77     5.78     1.92 o
   2 -16   0    23.30    23.88     2.30 o
   2 -16   1   264.28   262.13     8.04 o
   2  16   2    94.22    79.19    14.64 o
   2 -16   2    94.98    92.33     4.64 o
   2 -16   3   247.58   261.46     6.98 o
   2 -16   4    81.17    75.91     4.07 o
   2 -16   5   227.74   233.68     7.99 o
   2 -16   6     7.49    11.88     2.20 o
   2 -17  -6    93.71    98.84     6.99 o
   2  17  -5    49.88    33.77     4.96 o
   2 -17  -5    49.59    49.55     4.08 o
   2 -17  -4   236.02   250.58     9.18 o
   2 -17  -3   432.46   452.41    10.65 o
   2 -17  -2   113.39   115.79     6.35 o
   2 -17  -1   103.19    98.67     6.46 o
   2 -17   0   390.39   417.11     9.11 o
   2 -17   1   146.87   153.11     5.96 o
   2 -17   2   241.73   247.57     8.97 o
   2 -17   3   163.32   168.63     7.37 o
   2 -17   4    32.30    32.96     3.85 o
   2 -17   5   131.55   134.70     5.91 o
   2  17   6    48.39    44.87     4.93 o
   2  18  -5   161.34   101.26     7.15 o
   2 -18  -5   160.56   193.68     8.26 o
   2 -18  -4    85.64    85.82     6.66 o
   2 -18  -3   447.22   433.26    11.84 o
   2 -18  -2     4.56     8.02     2.92 <
   2 -18  -1    18.38    18.95     2.76 o
   2 -18   0   259.43   266.72     9.06 o
   2 -18   1   152.45   143.22     5.86 o
   2 -18   2    96.25   100.69     5.18 o
   2 -18   3   249.11   237.45     7.44 o
   2 -18   4     4.66     4.82     2.47 <
   2 -18   5   308.27   317.22    10.21 o
   2 -19  -5   340.71   351.52    10.13 o
   2 -19  -4   228.04   239.45     9.93 o
   2 -19  -3   488.88   480.20    12.01 o
   2 -19  -2   132.41   126.71     6.49 o
   2 -19  -1   401.64   377.87     9.16 o
   2 -19   0    82.90    93.62     5.73 o
   2 -19   1   130.19   123.22     5.53 o
   2 -19   2    26.46    22.26     3.09 o
   2 -19   3   320.00   314.14     8.41 o
   2 -19   4   251.35   267.85     6.94 o
   2 -19   5   706.84   725.35    14.15 o
   2 -20  -5  1298.29  1310.14    17.33 o
   2 -20  -4   209.43   203.68     8.52 o
   2 -20  -3    54.54    44.07     4.92 o
   2 -20  -2   240.24   241.85     7.37 o
   2 -20  -1   156.85   134.68     5.66 o
   2 -20   0   287.19   282.30     9.27 o
   2 -20   1    45.33    39.09     3.51 o
   2 -20   2   474.99   479.65    10.22 o
   2 -20   3   906.31   890.59    13.27 o
   2 -20   4   200.29   206.57     6.72 o
   2 -20   5  1035.53  1033.78    15.15 o
   2 -21  -4   109.56   113.77     4.83 o
   2 -21  -3  1031.45   970.36    15.11 o
   2 -21  -2    70.87    69.65     4.15 o
   2 -21  -1   222.67   189.07     7.42 o
   2 -21   0   155.00   162.92     6.98 o
   2 -21   1    78.30    70.34     4.11 o
   2 -21   2   100.06    86.91     5.23 o
   2 -21   3   336.11   316.98     7.49 o
   2 -21   4   114.82   115.47     6.02 o
   2 -22  -4     8.02     6.98     2.56 <
   2 -22  -3    49.58    47.98     3.47 o
   2 -22  -2    14.97    14.30     2.22 o
   2 -22  -1   100.14    88.84     6.52 o
   2 -22   0   141.51   154.27     8.29 o
   2 -22   1    89.99    89.47     5.04 o
   2 -22   2     2.12     0.65     1.72 <
   2 -22   3   133.00   130.26     5.08 o
   2 -22   4    24.87    22.87     4.00 o
   2 -23  -3    11.57    11.81     2.19 o
   2 -23  -2    22.49    24.02     2.16 o
   2 -23  -1    39.75    41.40     4.39 o
   2 -23   0   137.46   143.64     7.48 o
   2 -23   1    45.69    44.77     3.50 o
   2 -23   2    19.53    23.99     2.18 o
   2 -23   3     4.97    -2.13     1.67 <
   2 -24  -2    41.73    40.68     4.99 o
   2 -24  -1    14.96    19.23     3.05 o
   2 -24   0    22.66    25.72     3.45 o
   2 -24   1     4.88     1.12     2.15 <
   2 -24   2     0.56     0.17     2.29 <
   2 -25   0    50.40    71.35     6.20 o
   3   0  -8    62.41    53.22     6.15 o
   3   0  -7     0.05     3.40     1.99 <
   3   0  -6   946.87   991.96    16.24 o
   3   0  -5    47.00    45.88     5.23 o
   3   0  -4   545.20   556.65    19.38 o
   3   0  -3  1207.67  1215.31    43.93 o
   3   0  -2 14637.70 13906.90   123.78 o
   3   0  -1  1828.07  1681.97    22.96 o
   3   0   0     0.01     1.61     1.51 <
   3   0   1  9238.29  9107.36    47.22 o
   3   0   2 17844.80 17847.00   117.42 o
   3   0   3   363.94   343.14    20.40 o
   3   0   4   402.48   425.70    15.60 o
   3   0   5    33.97    31.01     4.26 o
   3   0   6   183.01   192.09     9.52 o
   3   0   7    89.33    92.42     6.52 o
   3   0   8   316.05   285.98     8.63 o
   3   1  -8   349.29   333.33    13.89 o
   3  -1  -8   349.72   342.19    14.11 o
   3   1  -7    54.10    56.33     5.15 o
   3  -1  -7    54.33    48.64     4.92 o
   3   1  -6   921.66   937.80    15.74 o
   3  -1  -6   926.17   969.58    16.05 o
   3   1  -5   367.72   360.54    13.40 o
   3  -1  -5   368.11   372.83    11.37 o
   3   1  -4   619.75   610.10    14.87 o
   3  -1  -4   616.27   598.40    27.57 o
   3   1  -3   635.43   569.87    30.61 o
   3  -1  -3   637.23   583.80    22.96 o
   3   1  -2  3790.68  3458.83    60.96 o
   3  -1  -2  3797.44  3435.22    44.79 o
   3   1  -1  5026.88  4489.08    54.38 o
   3  -1  -1  5053.81  4707.88    53.51 o
   3  -1   0     1.28     3.50     1.81 <
   3   1   1  6999.79  6918.72    39.36 o
   3  -1   1  6966.70  6792.88    41.90 o
   3   1   2   638.45   577.66    24.56 o
   3  -1   2   635.74   597.69    19.64 o
   3   1   3   433.54   402.56    22.91 o
   3  -1   3   430.95   449.46    22.25 o
   3   1   4   157.01   164.88    10.08 o
   3  -1   4   154.27   158.13     9.53 o
   3   1   5   122.59   132.95     7.86 o
   3  -1   5   121.89   125.67     4.67 o
   3   1   6  1432.48  1459.79    25.16 o
   3  -1   6  1424.47  1432.70    24.98 o
   3   1   7     8.87     6.20     2.78 <
   3  -1   7     8.77     0.32     3.82 <
   3   1   8   279.81   252.83     8.05 o
   3  -1   8   276.46   243.76     8.01 o
   3   2  -8   432.29   417.88    15.16 o
   3  -2  -8   430.20   392.89    10.85 o
   3   2  -7    40.32    42.06     4.73 o
   3  -2  -7    40.56    38.95     4.62 o
   3   2  -6  1123.19  1098.59    21.64 o
   3  -2  -6  1115.43  1098.50    17.08 o
   3   2  -5    40.89    36.90     5.05 o
   3  -2  -5    41.13    42.17     3.79 o
   3   2  -4  1306.18  1314.51    30.29 o
   3  -2  -4  1318.79  1351.00    28.73 o
   3   2  -3   623.18   592.36    31.29 o
   3  -2  -3   624.68   559.55    22.46 o
   3   2  -2  2184.88  1876.11    45.04 o
   3  -2  -2  2178.17  1944.68    49.17 o
   3   2  -1  7341.07  6558.28    65.84 o
   3  -2  -1  7358.12  6918.88    52.61 o
   3  -2   0     1.50     2.25     1.76 <
   3   2   1  5871.93  5795.74    34.68 o
   3  -2   1  5851.76  5869.34    60.20 o
   3   2   2  3576.43  3321.44    60.08 o
   3  -2   2  3575.33  3402.40    33.93 o
   3   2   3   575.18   488.52    26.05 o
   3  -2   3   580.24   573.91    24.08 o
   3   2   4   252.51   244.95    12.68 o
   3  -2   4   247.86   234.38     8.02 o
   3   2   5     3.38     0.29     4.12 <
   3  -2   5     3.59     2.45     1.63 <
   3   2   6  2586.02  2617.74    33.48 o
   3  -2   6  2597.07  2684.81    22.70 o
   3   2   7    34.22    30.44     4.12 o
   3  -2   7    34.77    30.06     6.07 o
   3   2   8   412.58   405.95    15.03 o
   3  -2   8   418.52   381.38     9.90 o
   3   3  -8   394.20   360.74    13.82 o
   3  -3  -8   394.59   381.54     8.23 o
   3   3  -7    95.75   103.05     6.78 o
   3  -3  -7    96.21   110.27     7.05 o
   3   3  -6  3962.55  3931.33    41.08 o
   3  -3  -6  3963.90  4114.17    41.82 o
   3   3  -5    44.04    35.23     5.03 o
   3  -3  -5    43.91    39.60     3.67 o
   3   3  -4  2821.96  2837.35    44.79 o
   3  -3  -4  2806.24  2903.19    27.29 o
   3   3  -3    71.19    78.55    12.97 o
   3  -3  -3    71.06    64.05     8.92 o
   3   3  -2  2159.70  2076.78    47.99 o
   3  -3  -2  2158.53  2199.90    37.60 o
   3   3  -1  9591.16  8907.90    77.06 o
   3  -3  -1  9601.56  9415.18    63.84 o
   3  -3   0    16.68    16.11     2.05 o
   3   3   1  4318.58  3909.57    55.40 o
   3  -3   1  4309.24  4110.07    36.87 o
   3   3   2  2291.97  2211.81    50.26 o
   3  -3   2  2287.72  2336.79    26.05 o
   3   3   3   134.68   103.88    12.99 o
   3  -3   3   134.06   125.54     9.82 o
   3   3   4  5230.11  5249.19    58.08 o
   3  -3   4  5229.02  5481.22    27.64 o
   3   3   5    10.10     7.29     4.24 <
   3  -3   5     9.74    11.34     2.08 o
   3   3   6  1150.99  1126.41    21.94 o
   3  -3   6  1142.24  1139.67    15.03 o
   3   3   7    30.55    29.72     4.08 o
   3  -3   7    30.45    26.33     4.03 o
   3   3   8   609.11   626.53    18.36 o
   3  -3   8   604.92   598.54    12.07 o
   3   4  -8    58.10    56.45     3.76 o
   3  -4  -8    57.38    53.05     3.28 o
   3   4  -7    16.39    15.14     3.43 o
   3  -4  -7    15.69    15.91     3.41 o
   3   4  -6   654.59   661.23    17.02 o
   3  -4  -6   652.65   677.18    17.31 o
   3   4  -5    74.50    83.47     5.90 o
   3  -4  -5    75.73    69.29     4.13 o
   3   4  -4  3440.41  3502.09    50.61 o
   3  -4  -4  3438.30  3676.36    23.66 o
   3   4  -3   908.93   976.05    41.09 o
   3  -4  -3   906.16   945.51    29.55 o
   3   4  -2  1964.14  1927.64    47.04 o
   3  -4  -2  1976.45  2037.78    36.53 o
   3   4  -1  4486.20  3927.87    51.88 o
   3  -4  -1  4472.87  4268.88    44.64 o
   3   4   0     2.36     2.41     1.71 <
   3  -4   0     2.29     1.15     1.79 <
   3   4   1  2423.29  2081.17    42.81 o
   3  -4   1  2432.01  2290.76    29.22 o
   3   4   2   213.07   225.90    17.46 o
   3  -4   2   211.93   257.74     8.91 o
   3   4   3   680.99   689.10    33.85 o
   3  -4   3   684.20   706.04    21.90 o
   3   4   4  2790.30  2824.85    43.74 o
   3  -4   4  2784.80  2970.25    24.02 o
   3   4   5    62.71    61.49     8.67 o
   3  -4   5    63.25    65.49     3.72 o
   3   4   6  1284.78  1260.99    23.04 o
   3  -4   6  1280.70  1320.91    16.30 o
   3   4   7    14.83    19.58     2.65 o
   3  -4   7    14.97    13.52     3.31 o
   3   4   8    63.63    63.29     6.12 o
   3  -4   8    62.42    62.89     4.08 o
   3   5  -8   149.82   139.58     5.62 o
   3  -5  -8   149.71   142.69     4.97 o
   3   5  -7   113.82   110.27     6.74 o
   3  -5  -7   116.09   117.66     6.02 o
   3   5  -6     9.40    11.09     3.38 o
   3  -5  -6     9.22    12.46     2.68 o
   3   5  -5    29.24    17.32     5.15 o
   3  -5  -5    29.27    30.43     3.51 o
   3   5  -4  1208.94  1214.59    29.87 o
   3  -5  -4  1208.02  1307.50    14.27 o
   3   5  -3    56.60    62.46    12.10 o
   3  -5  -3    56.79    51.19     7.78 o
   3   5  -2   572.53   596.94    26.83 o
   3  -5  -2   570.03   614.23    20.63 o
   3   5  -1  2826.13  2646.42    43.91 o
   3  -5  -1  2810.18  2867.42    38.60 o
   3   5   0     4.39     2.89     1.83 <
   3  -5   0     4.38     5.73     2.17 <
   3   5   1  2371.41  2156.02    45.56 o
   3  -5   1  2390.04  2336.65    31.83 o
   3   5   2  1166.33  1061.50    37.55 o
   3  -5   2  1170.64  1238.20    27.92 o
   3   5   3   972.61   874.24    27.92 o
   3  -5   3   972.97   977.56    43.44 o
   3   5   4   919.53   837.62    24.39 o
   3  -5   4   918.24   900.73    13.31 o
   3   5   5     1.25    -4.39     4.41 <
   3  -5   5     1.16     2.11     1.88 <
   3   5   6   115.93   118.95     7.39 o
   3  -5   6   114.44   126.27     5.31 o
   3   5   7   176.60   163.24     8.03 o
   3  -5   7   177.09   167.10     6.50 o
   3   5   8   232.96   225.45    10.54 o
   3  -5   8   231.80   226.97    10.87 o
   3  -6  -8   647.66   652.58     9.92 o
   3   6  -7    72.54    63.85     5.32 o
   3  -6  -7    70.22    71.44     4.85 o
   3   6  -6   230.59   235.70    10.29 o
   3  -6  -6   232.33   231.32     8.13 o
   3   6  -5   104.69   115.21    10.61 o
   3  -6  -5   106.32   110.92     5.51 o
   3   6  -4   103.21   102.88     9.35 o
   3  -6  -4   104.24   116.25     4.13 o
   3   6  -3  1291.13  1194.20    47.48 o
   3  -6  -3  1291.99  1307.23    34.92 o
   3   6  -2   214.39   183.12    15.64 o
   3  -6  -2   210.58   194.65    12.24 o
   3   6  -1   228.07   207.01    12.94 o
   3  -6  -1   230.72   215.68    11.50 o
   3   6   0     7.64     7.02     1.83 o
   3  -6   0     7.63     9.80     2.79 o
   3   6   1  1248.38  1048.07    33.39 o
   3  -6   1  1245.57  1229.37    24.97 o
   3   6   2    29.99    24.39     6.76 o
   3  -6   2    30.73    26.55     5.62 o
   3   6   3   614.59   560.85    23.16 o
   3  -6   3   614.63   623.78    35.24 o
   3   6   4   173.87   177.91    12.05 o
   3  -6   4   172.05   186.54     5.51 o
   3   6   5    92.79   105.00    10.05 o
   3  -6   5    94.57   120.02     4.38 o
   3   6   6   588.45   595.78    15.43 o
   3  -6   6   582.00   621.05    11.37 o
   3   6   7    13.39    20.34     3.49 o
   3  -6   7    14.11    13.57     2.44 o
   3   6   8   189.21   175.01     8.94 o
   3  -6   8   188.00   177.72     9.42 o
   3   7  -7   476.98   461.95    12.91 o
   3  -7  -7   477.86   485.67    11.31 o
   3   7  -6   439.39   420.49    13.38 o
   3  -7  -6   436.49   451.89    10.12 o
   3   7  -5     8.55     5.54     2.66 <
   3  -7  -5     8.27     7.73     2.47 o
   3   7  -4   164.04   138.46    10.48 o
   3  -7  -4   164.92   169.06     4.99 o
   3   7  -3    38.67    27.23     8.95 o
   3  -7  -3    40.22    34.64     6.73 o
   3   7  -2  1092.55   969.04    36.09 o
   3  -7  -2  1093.70  1098.00    29.31 o
   3   7  -1   276.58   326.18    16.76 o
   3  -7  -1   276.06   329.97    15.00 o
   3   7   0    13.89    13.08     2.77 o
   3  -7   0    13.87    17.35     3.46 o
   3   7   1   216.50   189.17    15.16 o
   3  -7   1   216.75   257.02    12.56 o
   3   7   2  1724.90  1553.53    47.74 o
   3  -7   2  1725.53  1761.55    36.53 o
   3   7   3    27.40    30.07     6.49 o
   3  -7   3    29.08    34.97     3.79 o
   3   7   4     6.76     3.79     3.45 <
   3  -7   4     7.41     6.39     1.49 o
   3   7   5     4.91     0.08     9.00 <
   3  -7   5     4.68     6.37     2.50 <
   3   7   6   214.40   219.68    14.21 o
   3  -7   6   217.40   233.13     7.13 o
   3   7   7   319.62   306.13    15.17 o
   3  -7   7   318.44   316.87    10.84 o
   3  -7   8   343.72   322.00    12.11 o
   3   8  -7    32.72    28.99     3.68 o
   3  -8  -7    33.69    41.02     3.78 o
   3   8  -6    23.47    20.67     3.64 o
   3  -8  -6    23.83    21.93     2.97 o
   3   8  -5   689.65   652.15    25.40 o
   3  -8  -5   689.98   706.44    12.59 o
   3   8  -4   166.91   184.36    23.16 o
   3  -8  -4   167.76   169.58     4.85 o
   3   8  -3  1577.98  1602.07    56.84 o
   3  -8  -3  1584.44  1697.48    12.85 o
   3   8  -2    60.24    41.79     8.91 o
   3  -8  -2    61.41    56.06     7.55 o
   3   8  -1   154.74   171.89    12.85 o
   3  -8  -1   152.92   167.12    11.47 o
   3   8   0     4.54     3.65     1.64 <
   3  -8   0     4.55     5.26     3.08 <
   3   8   1   727.64   685.77    29.79 o
   3  -8   1   731.07   813.34    23.34 o
   3   8   2   145.72   101.09    13.49 o
   3  -8   2   145.25   128.60    10.72 o
   3   8   3  1039.51  1041.62    32.78 o
   3  -8   3  1033.06  1104.26    15.84 o
   3   8   4     0.75    -3.70     6.20 <
   3  -8   4     0.93    -1.25     1.46 <
   3   8   5   618.07   655.41    46.35 o
   3  -8   5   616.90   622.54    11.08 o
   3   8   6    22.74    13.56     4.58 <
   3  -8   6    22.41    20.21     3.28 o
   3   8   7    20.82    26.37     5.34 o
   3  -8   7    19.64    22.17     3.48 o
   3   9  -7    79.67    72.46     7.95 o
   3  -9  -7    78.72    81.48     4.60 o
   3   9  -6   160.57   158.25     8.11 o
   3  -9  -6   156.72   164.15     6.26 o
   3   9  -5   106.78    93.44    18.80 o
   3  -9  -5   104.64   107.98     5.32 o
   3   9  -4   492.55   460.08    36.19 o
   3  -9  -4   494.26   491.29     8.12 o
   3   9  -3   124.86   127.45    16.54 o
   3  -9  -3   122.74   120.88     3.46 o
   3   9  -2  1528.62  1517.76    47.80 o
   3  -9  -2  1523.53  1581.96    38.04 o
   3   9  -1     9.19    12.94     4.12 o
   3  -9  -1     8.99    17.14     5.05 o
   3  -9   0     4.08     2.55     3.15 <
   3   9   1   159.76   158.90    15.62 o
   3  -9   1   159.89   202.62    12.78 o
   3   9   2  1644.28  1559.15    50.75 o
   3  -9   2  1644.06  1686.61    39.25 o
   3   9   3   405.92   398.45    21.05 o
   3  -9   3   408.88   426.09     6.45 o
   3   9   4   908.84   853.02    49.42 o
   3  -9   4   905.61   950.57    11.72 o
   3   9   5   114.20   117.27    19.91 o
   3  -9   5   113.81   114.98     4.53 o
   3   9   6    62.49    70.20     8.30 o
   3  -9   6    63.52    58.70     4.66 o
   3   9   7    98.47    87.71     7.73 o
   3  -9   7    98.76    96.40     6.00 o
   3  10  -7   172.71   154.64    10.58 o
   3 -10  -7   173.43   166.24     6.05 o
   3  10  -6   133.04   117.12    10.98 o
   3 -10  -6   132.38   136.84     5.66 o
   3 -10  -5    80.65    82.78     4.16 o
   3  10  -4   488.19   505.96    38.19 o
   3 -10  -4   484.76   537.93     8.85 o
   3  10  -3   231.03   222.78    22.93 o
   3 -10  -3   231.55   254.26     5.11 o
   3  10  -2  1085.69  1020.31    40.23 o
   3 -10  -2  1092.82  1091.23    13.51 o
   3  10  -1    90.38    79.70     9.12 o
   3 -10  -1    91.50    99.45    10.12 o
   3 -10   0    20.59    22.25     4.37 o
   3  10   1   841.06   871.69    36.28 o
   3 -10   1   837.19   961.16    28.47 o
   3  10   2    49.62    38.02     8.90 o
   3 -10   2    49.97    47.79     3.74 o
   3  10   3   207.15   151.87    13.84 o
   3 -10   3   208.09   219.96     4.98 o
   3  10   4   115.82   101.52    17.29 o
   3 -10   4   116.50   121.26     4.46 o
   3 -10   5   180.82   197.26     5.36 o
   3  10   6    34.74    32.52     5.99 o
   3 -10   6    32.50    31.53     3.72 o
   3  10   7    77.58    66.62     6.27 o
   3 -10   7    77.73    73.06     5.10 o
   3  11  -7   133.39   121.36     9.14 o
   3 -11  -7   132.49   132.21     6.81 o
   3  11  -6    63.25    50.87     7.35 o
   3 -11  -6    60.72    61.10     3.92 o
   3 -11  -5    14.25    21.98     2.59 o
   3  11  -4   706.84   667.70    44.22 o
   3 -11  -4   708.57   732.60    11.10 o
   3  11  -3   635.33   605.36    37.15 o
   3 -11  -3   635.03   663.23     9.95 o
   3  11  -2    65.48    43.81     9.60 o
   3 -11  -2    64.24    55.15     2.78 o
   3  11  -1  1868.49  1817.41    45.40 o
   3 -11  -1  1869.94  2102.81    45.83 o
   3 -11   0    32.72    29.57     7.17 o
   3  11   1  1268.96  1285.05    45.60 o
   3 -11   1  1264.17  1460.25    26.39 o
   3  11   2   321.31   301.00    23.65 o
   3 -11   2   321.38   337.25     6.85 o
   3  11   3   825.96   788.18    30.90 o
   3 -11   3   826.43   870.73     9.78 o
   3  11   4   293.53   303.72    30.76 o
   3 -11   4   292.48   309.36     7.08 o
   3 -11   5    22.16    26.89     2.41 o
   3  11   6   240.63   228.52    12.78 o
   3 -11   6   243.69   255.78     8.68 o
   3  11   7   112.68    83.70     6.43 o
   3 -11   7   112.58   123.99     8.79 o
   3  12  -7   108.68   110.32     8.26 o
   3 -12  -7   107.27   102.92     8.18 o
   3  12  -6   573.91   543.15    21.33 o
   3 -12  -6   575.69   600.70    10.92 o
   3 -12  -5   355.77   387.42     9.61 o
   3  12  -4   700.33   703.68    44.70 o
   3 -12  -4   696.25   744.98    12.90 o
   3  12  -3   202.32   194.31    22.03 o
   3 -12  -3   201.66   227.68     6.14 o
   3  12  -2   417.88   401.69    26.82 o
   3 -12  -2   416.87   479.13     8.07 o
   3 -12  -1   525.31   595.47     9.39 o
   3 -12   0    34.84    41.51     3.75 o
   3  12   1   247.88   248.65    20.91 o
   3 -12   1   244.30   299.10     7.52 o
   3  12   2   423.43   416.07    28.88 o
   3 -12   2   424.08   473.14     7.48 o
   3  12   3   171.37   167.18    14.89 o
   3 -12   3   170.88   172.58     4.88 o
   3  12   4  1716.73  1531.94    69.85 o
   3 -12   4  1714.37  1863.99    17.10 o
   3  12   5   290.93   262.77    13.78 o
   3 -12   5   290.50   300.87     6.62 o
   3  12   6   162.26   146.05     9.81 o
   3 -12   6   157.63   168.18     6.99 o
   3  12   7   138.72   114.26     7.92 o
   3 -12   7   137.90   129.79     8.40 o
   3  13  -7   133.75   112.37     7.72 o
   3 -13  -7   132.80   139.94     8.58 o
   3  13  -6    62.33    59.49     7.26 o
   3 -13  -6    62.23    62.43     3.73 o
   3 -13  -5   201.34   212.58     6.38 o
   3  13  -4   513.90   496.95    38.78 o
   3 -13  -4   516.83   567.27    10.12 o
   3  13  -3    91.40   106.31    15.79 o
   3 -13  -3    91.04    98.79     4.01 o
   3 -13  -2  1186.36  1353.28    15.17 o
   3 -13  -1    68.72    67.96     3.28 o
   3 -13   0    17.55    17.39     2.25 o
   3  13   1   103.41   106.55    15.09 o
   3 -13   1   108.39   100.18     4.71 o
   3  13   2  1271.15  1174.18    48.79 o
   3 -13   2  1271.54  1392.74    13.39 o
   3  13   3   137.79   108.91    12.18 o
   3 -13   3   137.96   138.10     4.83 o
   3 -13   4   173.90   181.43     5.18 o
   3  13   5   174.49   162.50    10.41 o
   3 -13   5   174.87   175.83     5.12 o
   3 -13   6    45.50    49.99     3.37 o
   3  13   7    63.33    60.56     5.54 o
   3  14  -6    65.08    67.95     7.38 o
   3 -14  -6    65.27    64.26     4.09 o
   3  14  -5   233.90   209.13    13.41 o
   3 -14  -5   232.72   233.96     6.51 o
   3 -14  -4   171.36   173.51     5.85 o
   3 -14  -3   244.42   238.85     6.50 o
   3 -14  -2   837.34   923.17    13.18 o
   3 -14  -1   200.94   211.97     6.25 o
   3 -14   0     3.98     4.97     1.39 o
   3  14   1   292.07   248.13    22.77 o
   3 -14   1   292.48   278.99     7.77 o
   3 -14   2  1159.53  1265.85    14.52 o
   3  14   3   197.80   157.39    22.51 o
   3 -14   3   198.19   193.61     5.74 o
   3 -14   4    93.17   109.77     4.71 o
   3 -14   5   393.02   388.09     8.16 o
   3 -14   6    56.93    54.42     2.89 o
   3  15  -6    53.37    45.21     5.64 o
   3 -15  -6    54.02    56.27     3.68 o
   3  15  -5    59.69    55.76     6.86 o
   3 -15  -5    59.33    69.14     5.13 o
   3 -15  -4   468.21   493.96    10.74 o
   3 -15  -3     4.22     3.12     2.43 <
   3 -15  -2   382.58   410.19     9.50 o
   3 -15  -1  1661.50  1649.10    17.44 o
   3 -15   0     9.94     7.24     1.88 o
   3 -15   1   825.33   789.70    11.56 o
   3 -15   2   107.12   122.75     4.60 o
   3  15   3     2.40    -6.93     5.37 <
   3 -15   3     2.77     3.00     1.95 <
   3 -15   4   160.85   159.07     5.54 o
   3 -15   5    37.79    37.55     3.33 o
   3 -15   6    99.41   105.65     4.48 o
   3  16  -6     6.12     2.30     2.12 <
   3 -16  -6     5.93     8.10     1.72 o
   3  16  -5   205.20   168.86    11.09 o
   3 -16  -5   205.15   226.40     8.11 o
   3  16  -4   212.59   189.20    11.68 o
   3 -16  -4   212.00   224.50     8.86 o
   3 -16  -3    99.57   107.13     4.83 o
   3 -16  -2   445.39   486.41    10.38 o
   3 -16  -1   213.15   219.39     6.86 o
   3 -16   0    15.99    16.56     2.44 o
   3 -16   1   282.10   293.06     6.91 o
   3  16   2   460.12   406.92    33.34 o
   3 -16   2   459.62   488.17     8.92 o
   3 -16   3   248.15   256.80     6.89 o
   3 -16   4   264.83   281.05     8.08 o
   3 -16   5   282.09   304.13     7.77 o
   3 -16   6    11.16     5.85     2.68 <
   3 -17  -6   291.74   297.09    11.68 o
   3  17  -5   349.71   248.79    12.17 o
   3 -17  -5   349.96   378.99     9.89 o
   3 -17  -4   246.70   231.62     8.75 o
   3 -17  -3  1084.05  1264.73    17.45 o
   3 -17  -2   117.56   107.04     6.12 o
   3 -17  -1   597.51   575.91    10.80 o
   3 -17   0     5.93     7.63     2.11 o
   3 -17   1   410.66   403.63     9.38 o
   3 -17   2   119.77   115.87     6.51 o
   3 -17   3  1301.85  1393.94    15.60 o
   3 -17   4   246.36   257.77     7.62 o
   3 -17   5   271.60   292.07     8.25 o
   3 -18  -5   193.13   201.62     8.27 o
   3 -18  -4   503.01   520.97    14.97 o
   3 -18  -3  2893.49  2851.56    35.59 o
   3 -18  -2   119.35   112.14     6.18 o
   3 -18  -1  1072.29  1094.75    13.32 o
   3 -18   0    22.65    22.41     2.92 o
   3 -18   1  1945.26  1912.12    20.34 o
   3 -18   2   213.15   209.55     7.14 o
   3 -18   3  2361.61  2359.79    25.68 o
   3 -18   4   526.56   558.83    12.18 o
   3 -18   5   132.34   137.37     5.41 o
   3 -19  -5    45.78    51.14     4.17 o
   3 -19  -4   312.07   336.27    11.45 o
   3 -19  -3   188.54   203.11     9.60 o
   3 -19  -2    75.58    92.69     5.66 o
   3 -19  -1  1574.61  1549.22    17.89 o
   3 -19   0    62.38    68.78     4.99 o
   3 -19   1   918.73   932.63    14.20 o
   3 -19   2    50.13    58.39     4.12 o
   3 -19   3    21.33    28.29     3.23 o
   3 -19   4   406.75   419.73     9.97 o
   3 -19   5    42.34    50.05     4.00 o
   3 -20  -5   454.72   446.83    13.94 o
   3 -20  -4   121.97   123.66     6.68 o
   3 -20  -3   266.41   293.82    10.75 o
   3 -20  -2   157.75   154.69     5.93 o
   3 -20  -1   839.35   804.69    15.13 o
   3 -20   0    96.35   100.39     5.78 o
   3 -20   1   466.11   444.40     9.73 o
   3 -20   2    88.78    88.27     4.68 o
   3 -20   3   310.39   315.32     7.81 o
   3 -20   4   267.45   287.41     9.94 o
   3 -21  -4    13.47    11.07     1.98 o
   3 -21  -3    42.30    38.30     3.45 o
   3 -21  -2    60.68    61.75     3.85 o
   3 -21  -1  1218.98  1102.90    21.75 o
   3 -21   0    24.33    21.51     3.18 o
   3 -21   1  1562.80  1395.96    16.26 o
   3 -21   2     0.55     0.94     1.86 <
   3 -21   3   342.21   342.00     8.67 o
   3 -21   4    31.45    31.66     3.48 o
   3 -22  -3   634.07   632.70    10.87 o
   3 -22  -2   142.56   139.83     4.93 o
   3 -22  -1   923.80   835.32    17.90 o
   3 -22   0     6.99    13.55     2.63 o
   3 -22   1   557.32   455.11    10.43 o
   3 -22   2   187.33   172.50     5.39 o
   3 -22   3   679.08   627.43    13.52 o
   3 -23  -3    12.59    13.81     3.28 o
   3 -23  -2    46.02    43.04     3.86 o
   3 -23  -1   194.92   223.37     8.85 o
   3 -23   0     5.62     5.59     2.75 <
   3 -23   1   233.19   230.08     6.86 o
   3 -23   2   143.37   148.63     4.46 o
   3 -23   3     4.78     2.61     2.33 <
   3 -24  -2    40.70    51.79     5.42 o
   3 -24  -1    86.02    85.99     4.98 o
   3 -24   0     3.40     1.63     1.92 <
   3 -24   1   279.88   278.99     8.27 o
   3 -24   2    34.87    34.84     4.72 o
   4   0  -8    88.11   121.72     8.26 o
   4   0  -7    12.26     8.84     3.01 <
   4   0  -6   539.16   576.82    12.43 o
   4   0  -5   224.62   225.40     9.05 o
   4   0  -4    48.03    39.66     4.48 o
   4   0  -3   691.70   576.89    31.77 o
   4   0  -2  2361.03  2024.54    49.72 o
   4   0  -1  5624.88  5223.73    54.18 o
   4   0   0    18.11     9.84     4.22 <
   4   0   1  1584.24  1499.67    21.20 o
   4   0   2  2042.75  1991.72    46.40 o
   4   0   3   451.98   345.47    20.16 o
   4   0   4   584.78   545.03    12.96 o
   4   0   5   361.90   358.58     9.32 o
   4   0   6    16.60    15.33     3.89 o
   4   0   7     8.08    12.12     3.39 o
   4   0   8   450.43   492.12    10.95 o
   4   1  -8   448.93   458.95    15.67 o
   4  -1  -8   448.62   460.54    11.67 o
   4   1  -7   101.31    98.09     6.58 o
   4  -1  -7   101.76    90.17     4.89 o
   4   1  -6   241.11   249.30    10.62 o
   4  -1  -6   239.08   241.76     8.26 o
   4   1  -5   856.48   839.58    16.96 o
   4  -1  -5   856.11   811.82    14.38 o
   4   1  -4   791.66   766.24    23.46 o
   4  -1  -4   784.00   741.38    12.01 o
   4   1  -3    83.67    79.78    13.09 o
   4  -1  -3    81.06    67.09     8.87 o
   4   1  -2   254.92   211.95    16.79 o
   4  -1  -2   249.88   208.35    11.60 o
   4   1  -1  2310.04  2127.99    40.72 o
   4  -1  -1  2320.27  2118.85    29.63 o
   4   1   0   700.34   572.28    20.21 o
   4  -1   0   704.21   674.53    13.50 o
   4   1   1  5101.46  4918.83    37.45 o
   4  -1   1  5087.97  4926.91    39.18 o
   4   1   2  1412.54  1363.96    39.19 o
   4  -1   2  1397.12  1303.74    21.26 o
   4   1   3    24.26    22.96     6.90 o
   4  -1   3    26.08    34.10     6.23 o
   4   1   4   891.72   957.95    24.06 o
   4  -1   4   898.16   917.73    16.52 o
   4   1   5   965.42   958.27    27.03 o
   4  -1   5   962.61   948.12    18.61 o
   4   1   6   302.62   325.34    12.22 o
   4  -1   6   310.13   340.78    12.47 o
   4   1   7    26.81    24.47     3.89 o
   4  -1   7    27.34    24.25     3.90 o
   4   1   8   129.62   120.25     5.53 o
   4  -1   8   128.15   117.11     5.49 o
   4   2  -8    18.07    18.69     3.83 o
   4  -2  -8    17.70    17.22     2.91 o
   4   2  -7    64.33    59.29     5.32 o
   4  -2  -7    63.85    71.35     5.65 o
   4   2  -6   337.78   320.12    11.96 o
   4  -2  -6   338.42   328.35     9.51 o
   4   2  -5   120.92   120.89     8.33 o
   4  -2  -5   120.23   121.44     5.84 o
   4   2  -4  4363.19  4590.05    58.23 o
   4  -2  -4  4368.14  4508.86    30.14 o
   4   2  -3    99.53   112.27    14.45 o
   4  -2  -3   101.87    84.03    13.86 o
   4   2  -2  2520.56  2328.76    53.21 o
   4  -2  -2  2512.14  2422.20    40.32 o
   4   2  -1   465.36   416.68    18.06 o
   4  -2  -1   458.25   426.67    13.96 o
   4  -2   0  7107.98  6929.35    47.11 o
   4   2   1    43.45    45.16     4.15 o
   4  -2   1    45.93    38.79     4.11 o
   4   2   2  1578.88  1567.64    43.39 o
   4  -2   2  1582.74  1573.54    23.50 o
   4   2   3     0.46     1.25     4.67 <
   4  -2   3     0.34     1.40     3.69 <
   4   2   4  3198.62  3308.74    45.50 o
   4  -2   4  3194.44  3299.17    24.45 o
   4   2   5     4.00    -5.76     3.43 <
   4  -2   5     3.87     2.13     1.58 <
   4   2   6   658.99   638.71    16.88 o
   4  -2   6   663.72   664.25    13.53 o
   4   2   7     5.62     8.09     2.90 <
   4  -2   7     5.38     7.04     4.86 <
   4   2   8    70.74    68.16     6.29 o
   4  -2   8    71.15    63.77     4.04 o
   4   3  -8    10.50     7.17     2.90 <
   4  -3  -8    10.67    10.07     2.58 o
   4   3  -7    40.23    33.07     4.33 o
   4  -3  -7    38.76    38.75     4.49 o
   4   3  -6   468.55   483.35    14.61 o
   4  -3  -6   474.54   482.37    11.47 o
   4   3  -5   304.02   287.47    12.51 o
   4  -3  -5   303.91   272.67     8.38 o
   4   3  -4  3816.37  3811.77    54.12 o
   4  -3  -4  3827.04  3911.83    28.17 o
   4   3  -3    79.97    73.46    12.34 o
   4  -3  -3    78.24    61.26     9.16 o
   4   3  -2  5602.39  5443.41    81.86 o
   4  -3  -2  5597.35  5784.87    63.44 o
   4   3  -1   166.05   157.47    11.24 o
   4  -3  -1   166.46   159.02     9.03 o
   4  -3   0   812.19   705.26    11.67 o
   4   3   1   262.08   243.99     8.35 o
   4  -3   1   261.96   238.37     9.16 o
   4   3   2  3996.02  4111.29    72.68 o
   4  -3   2  4012.40  4194.27    35.06 o
   4   3   3   318.87   288.58    21.41 o
   4  -3   3   319.03   303.19    14.62 o
   4   3   4  4744.78  4806.99    56.52 o
   4  -3   4  4732.17  4976.09    36.92 o
   4   3   5   101.70    99.27    10.65 o
   4  -3   5   102.12    86.92     5.25 o
   4   3   6   393.30   404.58    13.51 o
   4  -3   6   392.05   406.30     9.02 o
   4   3   7     4.04     4.67     2.53 <
   4  -3   7     3.65     2.38     2.67 <
   4   3   8     5.48     3.50     2.69 <
   4  -3   8     5.75     5.84     2.82 <
   4   4  -8   290.67   255.99    10.74 o
   4  -4  -8   291.91   292.86     8.85 o
   4   4  -7    63.87    64.83     5.42 o
   4  -4  -7    63.92    73.30     5.70 o
   4   4  -6     7.40     9.41     3.29 <
   4  -4  -6     7.75     5.09     2.28 <
   4   4  -5    27.68    25.88     4.41 o
   4  -4  -5    29.04    32.56     3.38 o
   4   4  -4  2382.03  2386.49    42.62 o
   4  -4  -4  2379.39  2519.13    22.69 o
   4   4  -3    61.59    36.25     9.17 o
   4  -4  -3    62.44    46.91     8.20 o
   4   4  -2   468.99   442.68    23.83 o
   4  -4  -2   471.93   468.40    18.58 o
   4   4  -1   465.36   396.27    17.70 o
   4  -4  -1   462.05   445.86    15.50 o
   4  -4   0  1261.08  1298.72    24.06 o
   4   4   1    25.40    22.24     3.16 o
   4  -4   1    26.04    19.10     3.59 o
   4   4   2  1286.02  1198.46    40.95 o
   4  -4   2  1282.42  1285.92    19.28 o
   4   4   3    80.86    55.68     7.66 o
   4  -4   3    80.39    54.67    11.40 o
   4   4   4  1992.36  1980.35    37.38 o
   4  -4   4  1997.32  2046.33    20.21 o
   4   4   5     2.12    -0.55     3.48 <
   4  -4   5     1.79     4.40     1.75 <
   4   4   6    27.84    33.23     4.72 o
   4  -4   6    28.11    32.13     3.08 o
   4   4   7    22.53    25.94     3.79 o
   4  -4   7    23.46    20.65     3.68 o
   4   4   8   326.80   324.26    12.64 o
   4  -4   8   324.72   321.92    12.76 o
   4  -5  -8  1141.10  1084.71    16.30 o
   4   5  -7     7.90     9.08     2.85 o
   4  -5  -7     7.77     7.85     2.52 o
   4   5  -6   501.56   494.85    14.74 o
   4  -5  -6   504.91   521.32    12.08 o
   4   5  -5    35.37    30.54     5.03 o
   4  -5  -5    37.47    34.41     3.81 o
   4   5  -4   156.60   148.49    11.03 o
   4  -5  -4   156.45   158.28     4.78 o
   4   5  -3   348.83   306.82    24.46 o
   4  -5  -3   347.41   344.93    18.85 o
   4   5  -2   247.82   233.29    17.90 o
   4  -5  -2   247.40   238.37    13.87 o
   4   5  -1    37.31    35.03     6.02 o
   4  -5  -1    37.33    39.54     5.76 o
   4  -5   0    75.02    50.24     5.63 o
   4   5   1    42.20    39.53     4.30 o
   4  -5   1    40.88    41.59     5.06 o
   4   5   2   209.00   220.73    18.43 o
   4  -5   2   206.73   216.76    12.10 o
   4   5   3   468.41   487.01    30.70 o
   4  -5   3   466.82   444.50    28.98 o
   4   5   4    38.77    38.44     6.12 o
   4  -5   4    38.87    33.58     2.75 o
   4   5   5    73.84    89.39     9.75 o
   4  -5   5    76.35    78.93     5.10 o
   4   5   6   325.42   335.27    12.06 o
   4  -5   6   321.78   343.72     8.50 o
   4   5   7    74.36    78.37     5.51 o
   4  -5   7    74.01    83.94     4.65 o
   4   5   8  1103.76  1032.24    21.64 o
   4  -5   8  1103.50  1106.69    22.85 o
   4  -6  -8   650.87   675.24    18.06 o
   4   6  -7    60.06    53.92     4.80 o
   4  -6  -7    59.03    61.97     4.58 o
   4   6  -6   487.16   489.00    14.48 o
   4  -6  -6   483.18   478.06    11.70 o
   4   6  -5   451.67   452.24    16.20 o
   4  -6  -5   450.39   458.34    11.05 o
   4   6  -4   874.37   839.02    25.78 o
   4  -6  -4   871.92   915.41    13.95 o
   4   6  -3   875.52   848.24    40.88 o
   4  -6  -3   880.00   884.08    29.95 o
   4   6  -2   373.96   350.05    21.72 o
   4  -6  -2   371.28   397.40    18.00 o
   4   6  -1   565.25   527.75    21.06 o
   4  -6  -1   564.18   590.34    19.65 o
   4   6   0   100.19   115.20     6.09 o
   4  -6   0   101.39   182.39    10.74 o
   4   6   1   356.50   357.76    21.29 o
   4  -6   1   356.26   383.42    14.15 o
   4   6   2   985.65   957.32    38.46 o
   4  -6   2   985.88  1032.25    26.77 o
   4   6   3   623.98   562.57    33.78 o
   4  -6   3   621.86   647.61    34.90 o
   4   6   4   573.43   562.45    21.28 o
   4  -6   4   575.02   578.47    10.94 o
   4   6   5   707.68   658.70    24.98 o
   4  -6   5   708.60   698.37    13.38 o
   4   6   6   617.72   571.55    15.26 o
   4  -6   6   624.25   641.40    11.51 o
   4   6   7    30.22    27.42     5.73 o
   4  -6   7    29.26    23.72     2.93 o
   4   6   8   584.24   565.90    15.35 o
   4  -6   8   581.36   608.86    16.53 o
   4   7  -7    67.95    73.03     5.28 o
   4  -7  -7    68.45    81.34     4.95 o
   4   7  -6   426.59   456.00    13.82 o
   4  -7  -6   432.40   476.67    10.49 o
   4   7  -5   155.79   139.83     7.57 o
   4  -7  -5   153.35   153.70     6.72 o
   4   7  -4   375.20   388.79    32.54 o
   4  -7  -4   375.77   379.81     9.20 o
   4   7  -3   559.14   569.62    34.00 o
   4  -7  -3   553.17   571.64     9.97 o
   4   7  -2  2244.85  2186.39    55.00 o
   4  -7  -2  2247.86  2386.97    44.96 o
   4   7  -1  1147.20  1080.36    30.61 o
   4  -7  -1  1146.14  1179.97    29.08 o
   4   7   0    27.33    26.92     3.14 o
   4  -7   0    26.74    33.74     5.72 o
   4   7   1  2817.77  2576.80    58.12 o
   4  -7   1  2813.31  2973.52    41.53 o
   4   7   2  2092.80  2010.29    57.46 o
   4  -7   2  2088.85  2306.04    41.76 o
   4   7   3   241.87   256.28    23.50 o
   4  -7   3   241.27   255.39     9.40 o
   4   7   4   493.05   449.96    18.85 o
   4  -7   4   490.51   500.77     9.02 o
   4   7   5   181.97   167.37    12.82 o
   4  -7   5   179.11   180.48     8.18 o
   4   7   6   283.66   265.61    15.57 o
   4  -7   6   281.76   274.04     9.09 o
   4   7   7     0.08    -0.51     3.30 <
   4  -7   7     0.09     0.79     2.13 <
   4   8  -7    29.18    31.29     5.77 o
   4  -8  -7    30.78    29.43     3.33 o
   4   8  -6    35.85    32.58     4.51 o
   4  -8  -6    35.91    35.80     3.45 o
   4   8  -5   349.47   337.03    11.34 o
   4  -8  -5   354.65   361.70     8.84 o
   4   8  -4    98.87    82.20    15.09 o
   4  -8  -4    98.99    98.99     4.55 o
   4   8  -3   160.89   156.70    18.53 o
   4  -8  -3   166.18   171.93     4.40 o
   4   8  -2   344.72   358.70    22.94 o
   4  -8  -2   345.38   411.10    19.74 o
   4   8  -1  1368.11  1368.48    35.55 o
   4  -8  -1  1362.80  1401.05    33.48 o
   4  -8   0  1930.25  2066.86    39.99 o
   4   8   1   383.56   321.52    21.85 o
   4  -8   1   386.94   398.03    16.47 o
   4   8   2   191.24   207.88    19.43 o
   4  -8   2   191.08   234.98    14.32 o
   4   8   3     2.18     9.18     7.68 <
   4  -8   3     2.09     1.95     1.43 <
   4   8   4    75.09    78.80     8.67 o
   4  -8   4    74.55    82.77     4.13 o
   4   8   5   193.85   190.35    26.25 o
   4  -8   5   195.62   206.83     6.69 o
   4   8   6   481.39   513.72    21.19 o
   4  -8   6   483.44   522.74    12.46 o
   4   8   7   169.52   163.71    10.83 o
   4  -8   7   173.73   182.38     8.06 o
   4   9  -7    51.73    51.79     6.72 o
   4  -9  -7    52.45    48.86     3.78 o
   4   9  -6   288.14   297.34    16.81 o
   4  -9  -6   288.80   315.73     8.51 o
   4   9  -5  1598.34  1483.28    36.39 o
   4  -9  -5  1590.61  1662.33    16.97 o
   4   9  -4    18.37    -2.31     8.09 <
   4  -9  -4    18.53    17.92     2.63 o
   4   9  -3  1525.85  1510.59    56.96 o
   4  -9  -3  1515.28  1591.94    14.28 o
   4   9  -2   577.20   575.79    29.72 o
   4  -9  -2   575.47   657.10    25.66 o
   4   9  -1   763.03   732.56    26.82 o
   4  -9  -1   770.03   794.66    26.63 o
   4  -9   0   211.45   188.99    13.19 o
   4   9   1   712.06   662.29    32.53 o
   4  -9   1   707.20   745.07    23.87 o
   4   9   2   704.85   675.89    35.51 o
   4  -9   2   706.27   809.22    27.23 o
   4   9   3  1786.55  1666.90    61.48 o
   4  -9   3  1785.91  1918.47    14.84 o
   4   9   4    10.92     6.93     7.30 <
   4  -9   4    11.36    15.57     2.08 o
   4  -9   5  1451.37  1504.45    17.92 o
   4   9   6   108.35    96.44     9.57 o
   4  -9   6   109.34    98.64     5.73 o
   4   9   7    72.44    60.21     6.56 o
   4  -9   7    72.68    68.76     5.04 o
   4  10  -7    10.20     8.76     3.68 <
   4 -10  -7    10.18     8.42     2.49 o
   4  10  -6   197.73   181.61    13.29 o
   4 -10  -6   198.73   218.61     7.07 o
   4  10  -5   314.21   311.76    16.83 o
   4 -10  -5   312.90   337.69     7.88 o
   4  10  -4    12.73    -2.69     7.97 <
   4 -10  -4    12.22    12.36     2.33 o
   4  10  -3   640.91   604.38    36.50 o
   4 -10  -3   640.86   669.79     8.85 o
   4  10  -2    45.18    52.45     9.76 o
   4 -10  -2    43.91    53.84     2.98 o
   4  10  -1   138.07   146.69    12.52 o
   4 -10  -1   135.03   142.41    12.26 o
   4 -10   0     4.06     5.54     5.00 <
   4  10   1   300.94   280.30    21.86 o
   4 -10   1   304.48   307.84    16.24 o
   4  10   2    14.70    33.31     9.44 o
   4 -10   2    14.89    32.26     2.82 o
   4  10   3   853.02   775.43    42.48 o
   4 -10   3   854.57   850.69    11.26 o
   4  10   4   101.89   113.58    19.82 o
   4 -10   4    98.69   113.78     4.69 o
   4 -10   5   424.72   441.19     8.66 o
   4  10   6     9.46    15.73     5.08 o
   4 -10   6     8.83     9.27     2.76 o
   4  10   7    94.57    85.41     7.18 o
   4 -10   7    94.34    93.55     5.53 o
   4  11  -7   197.82   175.96    10.48 o
   4 -11  -7   199.34   188.90     7.39 o
   4  11  -6   289.79   282.31    15.81 o
   4 -11  -6   288.80   318.45     8.24 o
   4  11  -5   696.76   629.08    23.91 o
   4 -11  -5   702.95   769.56    11.80 o
   4  11  -4   888.75   831.37    49.48 o
   4 -11  -4   893.40   953.58    14.42 o
   4  11  -3   179.86   149.97    18.43 o
   4 -11  -3   183.10   188.21     5.01 o
   4  11  -2   396.27   382.52    25.34 o
   4 -11  -2   397.00   412.46     8.03 o
   4 -11  -1     7.48     7.60     2.09 o
   4 -11   0   285.48   304.99    18.41 o
   4  11   1    53.16    62.69    11.37 o
   4 -11   1    53.74    67.23     5.06 o
   4  11   2   144.90   121.82    16.37 o
   4 -11   2   147.23   144.39     4.84 o
   4  11   3    12.62     1.29     5.26 <
   4 -11   3    13.04    11.09     2.07 o
   4  11   4   527.56   519.87    40.23 o
   4 -11   4   526.18   569.14     9.65 o
   4 -11   5   841.99   907.36    12.42 o
   4  11   6   660.56   679.18    22.00 o
   4 -11   6   660.86   722.24    14.13 o
   4  11   7   237.99   211.77     9.91 o
   4 -11   7   237.29   229.72     8.03 o
   4  12  -7    26.97    28.75     4.46 o
   4 -12  -7    27.54    35.48     5.08 o
   4  12  -6   400.50   383.86    17.71 o
   4 -12  -6   404.81   436.40     9.28 o
   4  12  -5   834.77   732.36    25.33 o
   4 -12  -5   835.58   857.83    12.41 o
   4  12  -4   387.23   387.13    34.07 o
   4 -12  -4   387.77   408.92     9.64 o
   4  12  -3   113.98   101.84    16.93 o
   4 -12  -3   113.29   118.64     5.32 o
   4 -12  -2   642.07   658.27    10.54 o
   4 -12  -1    28.33    29.44     2.39 o
   4 -12   0  1956.38  2131.34    23.24 o
   4  12   1    58.28    53.88    10.77 o
   4 -12   1    57.81    64.69     3.61 o
   4  12   2   338.00   317.42    26.37 o
   4 -12   2   334.44   353.86     6.91 o
   4  12   3    31.32    13.04     5.75 <
   4 -12   3    30.76    30.99     2.55 o
   4  12   4  1058.56   944.96    55.39 o
   4 -12   4  1061.40  1090.50    13.46 o
   4 -12   5   862.64   899.64    12.42 o
   4  12   6   346.94   329.71    14.56 o
   4 -12   6   344.95   382.43    10.04 o
   4 -12   7   330.26   345.08    12.30 o
   4  13  -7   298.49   270.36    11.17 o
   4 -13  -7   295.71   313.93    12.37 o
   4  13  -6    49.69    44.72     6.30 o
   4 -13  -6    49.16    50.55     3.32 o
   4  13  -5    18.26    10.24     4.46 <
   4 -13  -5    17.10    18.80     2.57 o
   4 -13  -4   347.32   379.84     8.50 o
   4 -13  -3   182.32   182.42     6.56 o
   4 -13  -2    47.48    47.08     3.35 o
   4 -13  -1    24.76    22.95     2.58 o
   4 -13   0   719.47   792.09    11.44 o
   4  13   1    38.03    39.59     9.01 o
   4 -13   1    37.58    33.87     3.03 o
   4  13   2   209.34   164.06    19.55 o
   4 -13   2   209.61   213.45     6.65 o
   4  13   3   120.24   121.39    13.58 o
   4 -13   3   116.54   120.59     4.15 o
   4 -13   4   224.39   237.48     7.52 o
   4  13   5    13.55     9.53     3.85 <
   4 -13   5    13.07    15.00     2.30 o
   4  13   6   221.74   193.47    10.40 o
   4 -13   6   221.65   222.86     6.28 o
   4  13   7   243.87   218.11     9.68 o
   4  14  -6    73.95    62.15     6.90 o
   4 -14  -6    72.57    72.75     4.40 o
   4  14  -5    79.85    59.32     7.57 o
   4 -14  -5    79.52    81.65     4.68 o
   4  14  -4    15.36     5.45     3.28 <
   4 -14  -4    15.74    16.43     2.95 o
   4 -14  -3   114.56   132.40     5.90 o
   4 -14  -2   178.79   186.06     6.13 o
   4 -14  -1    63.24    64.89     3.65 o
   4 -14   0  1361.54  1293.75    12.88 o
   4  14   1   290.63   251.35    23.65 o
   4 -14   1   291.61   277.58     7.23 o
   4  14   2   294.34   246.13    24.19 o
   4 -14   2   296.68   298.34     6.79 o
   4  14   3    25.73     4.09     5.46 <
   4 -14   3    25.78    33.34     2.93 o
   4 -14   4     2.27     2.71     2.31 <
   4 -14   5    82.45    79.83     4.46 o
   4 -14   6    73.36    68.89     3.48 o
   4  15  -6    89.09    79.93     7.13 o
   4 -15  -6    88.66    82.97     4.33 o
   4  15  -5    55.92    40.43     6.10 o
   4 -15  -5    55.66    54.73     3.81 o
   4  15  -4    59.76    45.19     6.23 o
   4 -15  -4    60.53    68.00     4.56 o
   4 -15  -3    74.28    83.12     4.28 o
   4 -15  -2    37.72    38.46     2.98 o
   4 -15  -1   191.89   200.27     5.81 o
   4  15   0    80.79    67.21    13.49 o
   4 -15   0    81.78    90.85     3.95 o
   4 -15   1    36.85    30.58     2.98 o
   4 -15   2    80.66    83.70     3.98 o
   4 -15   3   193.97   214.33     6.89 o
   4 -15   4    44.12    44.85     3.78 o
   4 -15   5    36.16    31.00     3.11 o
   4 -15   6   164.00   162.58     6.75 o
   4  16  -6    74.31    65.44     5.63 o
   4 -16  -6    75.87    79.35     3.91 o
   4  16  -5    83.92    61.22     6.58 o
   4 -16  -5    83.16    95.32     5.50 o
   4  16  -4   207.11   160.92    10.52 o
   4 -16  -4   207.86   215.14     7.26 o
   4 -16  -3    48.49    47.36     3.49 o
   4 -16  -2   364.39   408.00     8.48 o
   4 -16  -1     9.83    14.17     2.49 o
   4 -16   0   799.14   831.60    12.53 o
   4 -16   1   167.75   161.04     5.30 o
   4 -16   2   785.30   817.64    11.68 o
   4 -16   3   122.01   119.16     4.86 o
   4 -16   4   167.29   171.23     6.36 o
   4 -16   5   128.00   134.95     5.25 o
   4 -16   6   110.49   109.24     7.75 o
   4  17  -5   319.60   236.93    11.23 o
   4 -17  -5   332.33   354.67     9.41 o
   4 -17  -4   140.88   156.44     7.27 o
   4 -17  -3  1012.29  1072.88    13.91 o
   4 -17  -2  2126.96  2220.87    21.44 o
   4 -17  -1   198.48   200.24     5.71 o
   4 -17   0   247.54   258.93     8.51 o
   4 -17   1  1295.33  1339.23    14.94 o
   4 -17   2  1779.19  1806.87    17.41 o
   4 -17   3  1480.15  1504.14    16.11 o
   4 -17   4   348.04   362.29     8.75 o
   4 -17   5   181.46   193.11     6.64 o
   4 -18  -5   378.49   393.11    11.14 o
   4 -18  -4    15.61    15.23     3.71 o
   4 -18  -3  2081.74  2151.62    30.73 o
   4 -18  -2   191.50   207.29     5.92 o
   4 -18  -1  1315.36  1385.88    14.50 o
   4 -18   0   784.60   799.41    13.03 o
   4 -18   1  1171.22  1237.14    16.31 o
   4 -18   2   287.63   323.06     8.62 o
   4 -18   3  2190.38  2260.81    19.14 o
   4 -18   4    78.41    86.81     5.15 o
   4 -18   5   264.94   275.23     7.29 o
   4 -19  -5    70.11    64.13     4.49 o
   4 -19  -4    73.60    73.93     4.43 o
   4 -19  -3  1084.10  1116.10    16.83 o
   4 -19  -2   291.62   296.31     9.19 o
   4 -19  -1   668.42   668.36    10.37 o
   4 -19   0     9.49     8.73     2.11 o
   4 -19   1  1407.25  1392.73    17.17 o
   4 -19   2    57.70    55.15     3.95 o
   4 -19   3   519.87   555.27    10.53 o
   4 -19   4   334.55   346.71     8.96 o
   4 -19   5    56.45    54.40     3.95 o
   4 -20  -4   212.50   208.09     8.28 o
   4 -20  -3   580.04   607.53    14.91 o
   4 -20  -2    30.06    28.17     2.96 o
   4 -20  -1   247.22   257.89     8.57 o
   4 -20   0   297.41   294.81     9.23 o
   4 -20   1    99.32   102.88     4.90 o
   4 -20   2   275.60   266.29     7.40 o
   4 -20   3   494.46   488.87    11.20 o
   4 -20   4    81.21    80.87     5.39 o
   4 -21  -4     3.83     2.32     1.51 <
   4 -21  -3   126.96   131.38     5.55 o
   4 -21  -2    25.72    23.24     2.62 o
   4 -21  -1    50.58    48.03     5.25 o
   4 -21   0    50.48    51.99     4.17 o
   4 -21   1    31.09    34.42     3.00 o
   4 -21   2    19.49    18.44     2.46 o
   4 -21   3    16.34    12.20     2.94 o
   4 -21   4    28.71    34.24     3.49 o
   4 -22  -3   145.90   136.98     5.06 o
   4 -22  -2   122.28   144.06     7.08 o
   4 -22  -1    50.31    40.08     4.62 o
   4 -22   0   551.23   559.73    11.24 o
   4 -22   1    35.10    32.79     3.21 o
   4 -22   2   215.66   226.75     7.04 o
   4 -22   3   126.08   113.96     5.79 o
   4 -23  -3   225.70   203.71     9.72 o
   4 -23  -2   413.87   453.47    16.52 o
   4 -23  -1    71.04    72.52     5.20 o
   4 -23   0    15.90    22.86     3.39 o
   4 -23   1    37.51    34.11     2.88 o
   4 -23   2   419.16   435.67     8.49 o
   4 -24  -1    25.39    16.79     3.66 o
   4 -24   0     5.19     3.05     3.23 <
   4 -24   1    34.17    25.86     4.30 o
   5   0  -8    14.27    14.97     3.65 o
   5   0  -7    33.76    30.74     4.07 o
   5   0  -6    84.18    82.81     5.00 o
   5   0  -5   286.25   276.42     9.94 o
   5   0  -4    24.74    26.06     2.91 o
   5   0  -3     8.27     2.48     4.32 <
   5   0  -2  6634.51  6638.81    87.51 o
   5   0  -1  6181.60  6269.27    56.68 o
   5   0   0     0.32    -1.05     4.56 <
   5   0   1    28.88    26.98     3.88 o
   5   0   2  2115.14  2113.46    31.08 o
   5   0   3    56.64    35.64     8.10 o
   5   0   4    33.31    43.10     4.28 o
   5   0   5     7.98     3.67     2.32 <
   5   0   6     2.36     3.12     3.03 <
   5   0   7     0.61    -0.19     2.55 <
   5   0   8     2.19     7.03     1.82 o
   5   1  -8     0.87     2.08     2.36 <
   5  -1  -8     0.99     6.91     2.31 <
   5   1  -7   125.52   117.56     7.01 o
   5  -1  -7   127.34   133.45     7.31 o
   5   1  -6   174.38   177.26     9.08 o
   5  -1  -6   175.75   183.21     7.24 o
   5   1  -5     1.66     1.55     2.25 <
   5  -1  -5     1.39     0.59     3.12 <
   5   1  -4   170.41   190.14     8.98 o
   5  -1  -4   168.85   178.71     6.13 o
   5   1  -3   115.20    99.33    14.65 o
   5  -1  -3   115.19    77.47    13.35 o
   5   1  -2  2047.26  1934.20    34.67 o
   5  -1  -2  2053.43  2056.54    49.01 o
   5   1  -1   203.97   194.69     9.54 o
   5  -1  -1   204.16   193.57    10.14 o
   5   1   0     2.27     3.24     3.40 <
   5  -1   0     2.25     1.02     2.49 <
   5   1   1  2321.87  2313.04    28.65 o
   5  -1   1  2324.09  2376.40    29.87 o
   5   1   2  4586.16  4566.54    44.09 o
   5  -1   2  4592.36  4678.41    47.45 o
   5   1   3   864.24   837.75    33.67 o
   5  -1   3   863.22   845.38    30.35 o
   5   1   4   286.40   299.34    10.26 o
   5  -1   4   285.80   300.83     9.72 o
   5   1   5    37.45    37.75     4.07 o
   5  -1   5    35.64    39.59     5.85 o
   5   1   6   172.07   152.42     8.72 o
   5  -1   6   171.21   169.99     7.11 o
   5   1   7   163.19   179.52     8.58 o
   5  -1   7   164.50   173.99     8.52 o
   5   1   8    46.71    43.11     3.33 o
   5  -1   8    46.70    53.33     3.69 o
   5   2  -8   417.96   419.06    14.04 o
   5  -2  -8   418.37   427.74    10.82 o
   5   2  -7   115.10   121.95     7.13 o
   5  -2  -7   117.80   132.28     7.22 o
   5   2  -6    65.89    65.34     5.81 o
   5  -2  -6    65.33    62.33     4.53 o
   5   2  -5     0.26     5.93     3.10 <
   5  -2  -5     0.30     4.11     2.22 <
   5   2  -4   236.15   247.21    10.41 o
   5  -2  -4   236.36   252.82     7.61 o
   5   2  -3  1517.97  1504.77    53.20 o
   5  -2  -3  1517.47  1511.02    39.14 o
   5   2  -2  2099.91  1929.76    50.51 o
   5  -2  -2  2101.02  2000.23    38.26 o
   5   2  -1   382.72   311.14    11.72 o
   5  -2  -1   380.71   301.72    12.66 o
   5  -2   0     4.37     3.15     2.54 <
   5   2   1   118.98    98.17     6.21 o
   5  -2   1   118.57    95.03     4.80 o
   5   2   2  2003.19  1998.36    51.49 o
   5  -2   2  2003.21  1972.33    27.52 o
   5   2   3   420.99   415.59    25.20 o
   5  -2   3   422.36   431.20    20.02 o
   5   2   4   176.15   185.35    11.58 o
   5  -2   4   176.32   190.48     6.22 o
   5   2   5    70.88    59.39     7.59 o
   5  -2   5    72.04    74.13     4.91 o
   5   2   6   640.73   671.81    17.48 o
   5  -2   6   641.31   687.29    13.85 o
   5   2   7   293.57   304.87    10.98 o
   5  -2   7   297.17   317.66    16.29 o
   5   2   8   236.65   224.41    10.36 o
   5  -2   8   236.91   247.75    10.85 o
   5   3  -8   401.69   381.73    12.91 o
   5  -3  -8   401.42   370.64     9.89 o
   5   3  -7   150.10   168.02     8.23 o
   5  -3  -7   147.75   150.14     7.76 o
   5   3  -6   660.71   674.73    17.20 o
   5  -3  -6   658.75   718.36    14.04 o
   5   3  -5     8.72     6.45     3.53 <
   5  -3  -5     8.31    14.31     2.87 o
   5   3  -4   237.16   228.51     9.95 o
   5  -3  -4   238.82   264.62     7.72 o
   5   3  -3   869.81   823.97    39.87 o
   5  -3  -3   868.30   892.68    30.19 o
   5   3  -2   516.62   422.85    24.07 o
   5  -3  -2   515.65   480.32    19.29 o
   5   3  -1   597.72   529.37    21.87 o
   5  -3  -1   593.76   585.57    18.19 o
   5  -3   0     3.18     3.03     1.91 <
   5   3   1  5637.22  5051.02    42.54 o
   5  -3   1  5634.73  5363.17    42.95 o
   5   3   2   216.92   204.20    17.87 o
   5  -3   2   215.89   204.19     7.80 o
   5   3   3   813.00   799.37    39.26 o
   5  -3   3   810.14   825.49    39.18 o
   5   3   4    41.44    39.87     6.41 o
   5  -3   4    39.97    39.05     3.50 o
   5   3   5     7.93    -4.25     4.73 <
   5  -3   5     7.82     8.61     1.95 o
   5   3   6   189.45   216.94    10.12 o
   5  -3   6   189.26   200.68     6.49 o
   5   3   7    50.54    51.49     4.89 o
   5  -3   7    47.18    55.45     7.61 o
   5   3   8   577.79   547.16    15.89 o
   5  -3   8   574.92   563.97    16.16 o
   5  -4  -8   388.47   363.86     9.56 o
   5   4  -7    11.42    12.36     2.98 o
   5  -4  -7    12.58    12.74     3.15 o
   5   4  -6   502.54   519.54    15.09 o
   5  -4  -6   503.47   508.39    15.11 o
   5   4  -5    46.07    50.35     4.96 o
   5  -4  -5    45.78    51.05     3.90 o
   5   4  -4   118.73   115.53     7.22 o
   5  -4  -4   115.62   116.76     4.66 o
   5   4  -3   718.05   725.08    37.83 o
   5  -4  -3   716.42   737.95    27.55 o
   5   4  -2    32.98    45.32     8.54 o
   5  -4  -2    32.37    43.69     6.87 o
   5   4  -1  5543.44  5060.08    66.33 o
   5  -4  -1  5551.10  5457.62    57.10 o
   5  -4   0    27.94    30.95     3.25 o
   5   4   1   472.74   499.93    13.59 o
   5  -4   1   474.73   506.39    14.18 o
   5   4   2   152.20   156.06    15.97 o
   5  -4   2   150.36   171.05    10.33 o
   5   4   3  1474.07  1414.32    53.16 o
   5  -4   3  1472.56  1513.23    52.05 o
   5   4   4   454.82   430.51    17.74 o
   5  -4   4   452.97   443.69     8.36 o
   5   4   5   171.63   164.38    12.26 o
   5  -4   5   170.18   170.52     6.67 o
   5   4   6   419.02   423.46    13.84 o
   5  -4   6   421.18   448.06     9.53 o
   5   4   7    13.75     9.89     2.88 o
   5  -4   7    14.36    13.78     2.42 o
   5   4   8   232.43   200.33     9.51 o
   5  -4   8   233.25   217.95    10.07 o
   5  -5  -8   281.40   261.38     7.88 o
   5   5  -7    34.96    42.09     4.46 o
   5  -5  -7    33.98    35.92     3.66 o
   5   5  -6   460.74   438.50    13.86 o
   5  -5  -6   466.90   465.68    11.58 o
   5   5  -5   197.45   203.01    10.74 o
   5  -5  -5   193.47   192.49     7.36 o
   5   5  -4   645.08   609.60    13.39 o
   5  -5  -4   644.28   630.16    10.34 o
   5   5  -3  2032.65  2040.51    63.84 o
   5  -5  -3  2033.11  2126.45    47.21 o
   5   5  -2  1227.54  1208.92    40.82 o
   5  -5  -2  1235.45  1339.84    33.15 o
   5   5  -1    42.04    44.11     6.90 o
   5  -5  -1    41.43    64.83     6.94 o
   5  -5   0    36.47    32.99     5.23 o
   5   5   1   402.06   358.72    21.75 o
   5  -5   1   403.91   402.79    13.70 o
   5   5   2   736.00   750.84    34.90 o
   5  -5   2   744.08   824.65    22.88 o
   5   5   3  1379.45  1308.44    52.19 o
   5  -5   3  1381.24  1388.38    28.09 o
   5   5   4   204.98   191.65    12.26 o
   5  -5   4   206.12   201.46     6.59 o
   5   5   5    63.27    57.44     7.20 o
   5  -5   5    61.26    60.90     3.72 o
   5   5   6   670.53   616.83    16.38 o
   5  -5   6   670.97   668.43    11.66 o
   5   5   7    38.71    45.80     4.43 o
   5  -5   7    37.80    40.80     3.33 o
   5   6  -7   224.00   223.66     8.82 o
   5  -6  -7   224.24   229.49     7.85 o
   5   6  -6   369.07   355.24    12.26 o
   5  -6  -6   367.94   365.32    10.27 o
   5   6  -5    21.30    12.61     3.67 o
   5  -6  -5    21.03    14.55     2.97 o
   5   6  -4    74.81    65.63     6.05 o
   5  -6  -4    75.95    77.48     4.52 o
   5   6  -3  2586.97  2625.65    40.29 o
   5  -6  -3  2577.22  2821.36    22.23 o
   5   6  -2   468.10   419.73    24.77 o
   5  -6  -2   460.52   471.59    20.56 o
   5   6  -1  1482.25  1422.00    35.70 o
   5  -6  -1  1483.21  1575.14    33.65 o
   5  -6   0     4.05     2.42     3.79 <
   5   6   1   693.35   645.24    30.22 o
   5  -6   1   693.28   706.30    19.02 o
   5   6   2  1093.76  1096.17    43.51 o
   5  -6   2  1087.46  1197.58    28.56 o
   5   6   3  2788.35  2732.85    76.87 o
   5  -6   3  2783.08  2983.70    25.08 o
   5   6   4   218.05   225.39    13.95 o
   5  -6   4   218.79   213.82     8.21 o
   5   6   5    21.96    22.99     6.70 o
   5  -6   5    22.54    21.18     3.46 o
   5   6   6   242.49   237.96    10.15 o
   5  -6   6   245.42   233.93     8.35 o
   5   6   7    48.56    50.85     7.00 o
   5  -6   7    49.13    48.18     4.60 o
   5   7  -7    66.22    63.18     4.88 o
   5  -7  -7    66.41    72.58     4.60 o
   5   7  -6   197.40   201.36     9.17 o
   5  -7  -6   196.98   197.10     6.96 o
   5   7  -5   165.98   148.71     9.11 o
   5  -7  -5   164.81   150.12     6.49 o
   5   7  -4    14.87    12.02     4.41 <
   5  -7  -4    15.45    18.16     2.91 o
   5   7  -3  1401.25  1337.02    52.84 o
   5  -7  -3  1401.05  1502.41    16.72 o
   5   7  -2  1065.37  1042.39    39.07 o
   5  -7  -2  1068.44  1180.80    33.00 o
   5   7  -1  2105.87  2112.11    44.24 o
   5  -7  -1  2110.32  2387.21    43.39 o
   5  -7   0    40.20    34.44     6.26 o
   5   7   1  3610.42  3629.83    73.60 o
   5  -7   1  3612.34  3991.70    48.58 o
   5   7   2   688.91   694.30    35.87 o
   5  -7   2   697.44   796.85    24.43 o
   5   7   3  1458.15  1540.36    58.68 o
   5  -7   3  1458.15  1652.69    14.30 o
   5   7   4    95.98    91.81     9.38 o
   5  -7   4    95.74    89.80     5.33 o
   5   7   5   109.47    91.39     9.46 o
   5  -7   5   109.36   108.48     5.90 o
   5   7   6   173.42   174.79     8.56 o
   5  -7   6   172.70   173.35     7.31 o
   5   7   7   521.40   545.52    19.54 o
   5  -7   7   521.23   561.52    13.80 o
   5   8  -7   609.31   585.77    20.52 o
   5  -8  -7   607.15   658.30    12.44 o
   5   8  -6    26.58    26.53     6.83 o
   5  -8  -6    26.28    28.57     3.23 o
   5   8  -5   112.45    97.39    10.63 o
   5  -8  -5   112.65   113.73     5.61 o
   5   8  -4    67.86    72.27     9.48 o
   5  -8  -4    68.43    69.67     4.05 o
   5   8  -3   211.57   214.92    22.35 o
   5  -8  -3   212.57   239.57     6.32 o
   5   8  -2   652.01   735.40    33.30 o
   5  -8  -2   647.18   757.54    27.38 o
   5   8  -1  2227.38  2250.02    45.84 o
   5  -8  -1  2236.09  2495.82    46.55 o
   5  -8   0   115.02   117.14    10.72 o
   5   8   1  1442.06  1516.17    49.72 o
   5  -8   1  1441.30  1742.17    34.22 o
   5   8   2   633.81   650.49    35.35 o
   5  -8   2   628.70   734.87    24.69 o
   5   8   3    71.59    58.46    13.53 o
   5  -8   3    72.12    78.19     3.90 o
   5   8   4    51.87    43.88     7.28 o
   5  -8   4    53.32    42.55     3.19 o
   5   8   5   329.71   327.93    15.37 o
   5  -8   5   328.95   330.78     8.43 o
   5   8   6   228.99   230.50    14.51 o
   5  -8   6   228.33   248.12     8.61 o
   5   8   7   162.72   162.95    10.43 o
   5  -8   7   163.23   170.12     7.62 o
   5   9  -7    61.60    51.79     6.70 o
   5  -9  -7    61.28    51.47     4.55 o
   5   9  -6    40.15    51.15     7.67 o
   5  -9  -6    39.63    42.44     3.68 o
   5   9  -5   191.22   184.83    13.34 o
   5  -9  -5   193.20   212.56     6.35 o
   5   9  -4    62.57    51.11     7.52 o
   5  -9  -4    63.74    54.29     3.73 o
   5   9  -3   189.89   199.15    21.43 o
   5  -9  -3   189.20   217.91     6.17 o
   5   9  -2   379.58   357.83    23.76 o
   5  -9  -2   381.64   434.72     8.73 o
   5  -9  -1    79.51   117.99    11.31 o
   5  -9   0    24.66    29.79     6.46 o
   5   9   1    77.01    75.26    12.06 o
   5  -9   1    77.60    91.49     8.82 o
   5   9   2  1331.44  1343.22    52.30 o
   5  -9   2  1331.87  1460.87    15.23 o
   5   9   3   187.48   214.60    23.39 o
   5  -9   3   187.29   201.92     5.40 o
   5   9   4   118.49   110.40    10.18 o
   5  -9   4   119.10   117.17     4.39 o
   5  -9   5   172.94   200.73     6.75 o
   5   9   6    74.02    70.48     8.47 o
   5  -9   6    74.55    85.71     5.31 o
   5   9   7   316.88   305.44    13.34 o
   5  -9   7   317.83   316.52     9.89 o
   5  10  -7     5.13     7.57     3.46 <
   5 -10  -7     4.95     6.33     2.31 <
   5  10  -6   252.85   238.21    14.70 o
   5 -10  -6   252.18   265.73     7.70 o
   5  10  -5   251.22   230.14    14.79 o
   5 -10  -5   252.46   271.63     7.18 o
   5  10  -4   591.12   559.94    22.82 o
   5 -10  -4   597.74   623.02    11.57 o
   5  10  -3   618.09   617.93    37.57 o
   5 -10  -3   623.40   702.18    11.30 o
   5  10  -2  1732.15  1659.46    51.54 o
   5 -10  -2  1729.37  1908.31    16.85 o
   5 -10  -1   668.56   687.41    18.98 o
   5 -10   0    13.36    14.35     5.86 <
   5  10   1    46.27    31.00     9.00 o
   5 -10   1    46.45    53.79     4.50 o
   5  10   2   315.96   263.87    24.21 o
   5 -10   2   314.88   360.58     6.45 o
   5  10   3   504.36   524.33    36.75 o
   5 -10   3   514.82   562.96     8.58 o
   5  10   4   113.25    85.23    18.06 o
   5 -10   4   114.43   122.98     4.62 o
   5 -10   5   127.96   137.71     5.73 o
   5  10   6   173.73   174.65    11.95 o
   5 -10   6   173.17   181.77     7.31 o
   5  10   7    44.17    37.53     4.90 o
   5 -10   7    43.54    55.44     4.23 o
   5  11  -7    37.27    35.57     5.19 o
   5 -11  -7    38.58    42.47     3.75 o
   5  11  -6   538.98   486.73    20.17 o
   5 -11  -6   538.38   556.37    12.20 o
   5  11  -5    33.30    25.10     5.72 o
   5 -11  -5    32.18    27.66     2.90 o
   5  11  -4    95.61    78.08     8.65 o
   5 -11  -4    94.10    96.27     4.87 o
   5  11  -3   225.72   219.80    23.50 o
   5 -11  -3   222.21   225.65     6.61 o
   5 -11  -2   135.32   132.74     4.37 o
   5 -11  -1    27.33    38.47     2.79 o
   5 -11   0    23.34    29.03     4.03 o
   5  11   1   519.38   512.28    32.36 o
   5 -11   1   518.44   607.09     8.16 o
   5  11   2   719.08   665.71    38.96 o
   5 -11   2   718.42   742.32     9.77 o
   5  11   3   692.31   611.82    41.22 o
   5 -11   3   689.27   751.32    11.56 o
   5  11   4   623.86   616.00    44.79 o
   5 -11   4   624.26   662.33    10.45 o
   5 -11   5    11.34    13.51     2.19 o
   5  11   6   452.51   423.64    17.41 o
   5 -11   6   451.75   503.43    11.58 o
   5  11   7     2.76    -0.52     1.69 <
   5 -11   7     2.85     1.96     1.60 <
   5  12  -7   162.05   162.60     9.12 o
   5 -12  -7   164.82   179.89    10.01 o
   5  12  -6   893.33   861.30    25.63 o
   5 -12  -6   896.43   946.07    11.54 o
   5  12  -5    48.36    42.67     7.02 o
   5 -12  -5    49.31    50.62     3.52 o
   5  12  -4   564.43   512.54    20.28 o
   5 -12  -4   566.53   576.43    10.21 o
   5  12  -3   143.72   134.26     9.38 o
   5 -12  -3   144.27   144.68     4.98 o
   5 -12  -2    67.37    63.55     3.33 o
   5 -12  -1    15.01    26.03     2.72 o
   5 -12   0     2.29     4.05     1.92 <
   5  12   1   138.97    78.61    13.53 o
   5 -12   1   138.78   128.17     4.73 o
   5  12   2   354.02   324.37    28.26 o
   5 -12   2   354.23   377.79     7.31 o
   5  12   3   515.95   410.02    33.58 o
   5 -12   3   517.22   511.57     8.96 o
   5 -12   4    44.71    41.07     3.55 o
   5 -12   5   111.20   112.62     4.61 o
   5  12   6   613.02   585.75    19.21 o
   5 -12   6   610.50   677.67    12.95 o
   5 -12   7   119.74   132.09     8.19 o
   5  13  -6   469.50   441.62    17.65 o
   5 -13  -6   471.02   496.22     9.20 o
   5  13  -5     2.11    -3.22     3.78 <
   5 -13  -5     1.83     1.01     1.82 <
   5  13  -4   119.29   108.11     9.54 o
   5 -13  -4   118.54   124.05     5.02 o
   5  13  -3  2148.45  1912.56    34.60 o
   5 -13  -3  2152.54  2205.47    21.46 o
   5 -13  -2   191.29   183.93     5.99 o
   5 -13  -1   302.75   283.64     7.20 o
   5 -13   0    14.87    13.01     2.12 o
   5  13   1   724.23   620.98    38.22 o
   5 -13   1   730.58   722.10     9.95 o
   5  13   2     0.77     1.97     6.66 <
   5 -13   2     0.84    -0.02     2.00 <
   5  13   3   320.09   290.09    20.62 o
   5 -13   3   321.06   324.69     7.41 o
   5 -13   4    45.49    40.86     3.57 o
   5 -13   5    63.27    73.25     3.79 o
   5  13   6   448.07   351.58    13.80 o
   5 -13   6   447.20   457.10    10.15 o
   5  14  -6   319.89   267.00    12.93 o
   5 -14  -6   319.22   324.73     8.35 o
   5  14  -5   114.07   104.03     9.30 o
   5 -14  -5   114.34   121.32     5.43 o
   5  14  -4   183.61   156.76    11.14 o
   5 -14  -4   184.18   190.26     6.99 o
   5 -14  -3   740.07   783.30    15.18 o
   5 -14  -2    38.75    41.35     3.43 o
   5 -14  -1   445.08   461.69     8.40 o
   5 -14   0    24.68    27.98     2.29 o
   5  14   1     4.77    -8.32     4.68 <
   5 -14   1     4.50     6.12     2.09 <
   5  14   2    44.90    29.20     9.49 o
   5 -14   2    45.41    44.91     3.41 o
   5  14   3  2593.88  2197.12    57.14 o
   5 -14   3  2599.51  2661.10    21.23 o
   5 -14   4    31.69    33.71     3.40 o
   5  14   5    44.44    34.30     5.39 o
   5 -14   5    44.13    43.28     3.41 o
   5 -14   6   192.24   183.51     6.21 o
   5  15  -6    78.69    67.13     6.16 o
   5 -15  -6    78.13    68.53     4.89 o
   5  15  -5   241.59   210.04    12.28 o
   5 -15  -5   240.58   254.66     7.35 o
   5  15  -4    52.86    48.91     6.46 o
   5 -15  -4    53.18    61.62     4.38 o
   5 -15  -3   249.54   247.31     7.80 o
   5 -15  -2   226.45   242.26     6.85 o
   5 -15  -1  2302.48  2381.30    19.70 o
   5  15   0   116.52    71.95    14.69 o
   5 -15   0   116.16   113.34     4.07 o
   5  15   1   596.10   565.92    38.15 o
   5 -15   1   598.82   586.92    10.73 o
   5  15   2   269.10   205.38    23.58 o
   5 -15   2   265.84   260.68     6.58 o
   5 -15   3    39.36    35.44     3.07 o
   5 -15   4    24.36    26.05     3.16 o
   5 -15   5   282.43   286.37     7.55 o
   5 -15   6    84.17    95.04     4.29 o
   5 -16  -6    10.61     8.91     2.30 o
   5  16  -5    73.07    61.72     6.51 o
   5 -16  -5    72.97    75.85     4.05 o
   5 -16  -4   131.58   148.16     6.12 o
   5 -16  -3   167.54   187.97     6.84 o
   5 -16  -2   923.91   962.72    12.49 o
   5 -16  -1  5593.92  5913.70    31.59 o
   5 -16   0   334.75   339.66     8.27 o
   5 -16   1  4778.89  4990.09    32.13 o
   5 -16   2   494.73   516.73    10.66 o
   5 -16   3    95.71   108.49     4.66 o
   5 -16   4    72.49    74.58     4.41 o
   5 -16   5   104.85    99.64     4.40 o
   5 -16   6   105.00   108.45     7.49 o
   5 -17  -5   178.29   183.39     6.75 o
   5 -17  -4    41.10    40.06     3.49 o
   5 -17  -3   842.74   889.31    14.18 o
   5 -17  -2   356.64   361.73     7.85 o
   5 -17  -1  5356.95  5748.06    30.01 o
   5 -17   0   173.55   185.37     5.66 o
   5 -17   1  5989.36  6391.82    32.72 o
   5 -17   2   856.23   883.24    13.94 o
   5 -17   3   117.74   116.78     4.73 o
   5 -17   4   243.76   247.50     7.19 o
   5 -17   5    65.26    67.56     3.51 o
   5 -18  -5   140.50   138.03     5.29 o
   5 -18  -4   206.79   199.03     9.16 o
   5 -18  -3   331.37   322.86     8.15 o
   5 -18  -2   322.22   333.98     7.40 o
   5 -18  -1  2222.47  2357.20    19.69 o
   5 -18   0    56.71    59.34     4.03 o
   5 -18   1   960.91  1009.92    14.62 o
   5 -18   2   137.54   121.50     5.34 o
   5 -18   3   241.17   232.57     7.11 o
   5 -18   4    71.14    73.48     4.62 o
   5 -18   5    75.45    76.23     3.89 o
   5 -19  -5    35.68    36.33     3.38 o
   5 -19  -4    31.16    32.14     3.14 o
   5 -19  -3   241.60   244.12     8.00 o
   5 -19  -2    47.03    50.50     3.11 o
   5 -19  -1    45.66    41.97     3.03 o
   5 -19   0    14.83    14.60     2.43 o
   5 -19   1    17.86    15.04     2.49 o
   5 -19   2   121.28   117.02     6.18 o
   5 -19   3    96.86    99.59     4.62 o
   5 -19   4   100.71    99.51     4.90 o
   5 -19   5    63.55    75.93     6.30 o
   5 -20  -4   146.62   149.28     5.27 o
   5 -20  -3   102.29   100.80     6.33 o
   5 -20  -2    20.53    18.78     2.56 o
   5 -20  -1   260.97   282.68     6.57 o
   5 -20   0    53.64    53.64     3.60 o
   5 -20   1   682.72   658.13    11.30 o
   5 -20   2    28.53    29.02     3.56 o
   5 -20   3   457.82   474.42    13.46 o
   5 -20   4    57.70    54.69     3.36 o
   5 -21  -4     3.55     3.98     1.53 <
   5 -21  -3   309.12   306.13     8.04 o
   5 -21  -2     8.11     1.21     2.61 <
   5 -21  -1    72.64    64.02     5.45 o
   5 -21   0    18.40    15.02     2.75 o
   5 -21   1    29.47    34.03     2.93 o
   5 -21   2    16.80    14.44     2.59 o
   5 -21   3    63.56    62.68     4.94 o
   5 -21   4    12.42    16.89     2.56 o
   5 -22  -3   187.16   169.71     6.82 o
   5 -22  -2     0.90    -0.09     2.18 <
   5 -22  -1   109.58   133.57     6.90 o
   5 -22   0    39.69    38.43     3.35 o
   5 -22   1   257.91   248.65     9.19 o
   5 -22   2    40.93    39.20     3.14 o
   5 -22   3   127.88   111.60     5.62 o
   5 -23  -2   107.36   116.54     8.13 o
   5 -23  -1   553.12   530.14    17.86 o
   5 -23   0    12.24    11.23     2.33 o
   5 -23   1    96.83   105.89     5.54 o
   5 -23   2    31.46    29.26     3.05 o
   5 -24  -1    22.34    13.66     3.38 o
   5 -24   0     7.73     2.75     2.19 <
   6   0  -8    15.33    11.71     2.35 o
   6   0  -7    46.85    50.34     4.71 o
   6   0  -6   905.33   937.45    20.23 o
   6   0  -5   323.57   309.49    10.83 o
   6   0  -4   653.25   688.40    13.59 o
   6   0  -3     3.59    11.96     6.57 <
   6   0  -2    44.78    59.37     8.52 o
   6   0  -1    18.73    46.15     6.04 o
   6   0   0     1.29    -0.11     4.59 <
   6   0   1    38.23    43.38     4.93 o
   6   0   2    18.39    14.24     4.21 o
   6   0   3     6.58    13.04     4.94 <
   6   0   4  1284.48  1290.92    29.98 o
   6   0   5   290.87   264.22    10.39 o
   6   0   6   203.88   211.77    10.06 o
   6   0   7     0.47    -1.21     2.40 <
   6   1  -8    14.57    15.93     3.05 o
   6  -1  -8    14.01    14.21     2.42 o
   6   1  -7   298.19   308.81    10.80 o
   6  -1  -7   296.97   294.49    15.35 o
   6   1  -6   188.23   175.84     9.08 o
   6  -1  -6   188.24   180.61     7.21 o
   6   1  -5   224.26   220.22    11.09 o
   6  -1  -5   223.34   208.36     8.86 o
   6   1  -4   673.83   683.23    17.21 o
   6  -1  -4   674.52   656.77    11.47 o
   6   1  -3   105.76   121.11    15.27 o
   6  -1  -3   105.33   107.68    11.35 o
   6   1  -2   163.51   146.87    12.95 o
   6  -1  -2   161.94   142.80    10.98 o
   6   1  -1  1500.51  1621.09    24.19 o
   6  -1  -1  1503.43  1629.97    29.26 o
   6   1   0   837.09   753.64    28.18 o
   6  -1   0   843.75   742.68    28.78 o
   6   1   1   414.40   421.49    13.66 o
   6  -1   1   413.19   430.52    13.98 o
   6   1   2    46.23    34.44     8.37 o
   6  -1   2    46.22    34.72     4.79 o
   6   1   3    47.25    60.24     9.82 o
   6  -1   3    45.30    36.79     7.01 o
   6   1   4   508.19   497.41    17.43 o
   6  -1   4   508.23   502.27    12.95 o
   6   1   5   131.96   138.22     7.55 o
   6  -1   5   132.57   125.74     8.59 o
   6   1   6   253.66   261.57    11.06 o
   6  -1   6   251.19   266.99     8.68 o
   6   1   7   163.35   164.06     8.08 o
   6  -1   7   161.55   168.46     8.12 o
   6  -2  -8    38.02    35.33     3.33 o
   6   2  -7     1.98     2.81     2.35 <
   6  -2  -7     2.18     1.71     2.21 <
   6   2  -6    60.12    63.66     5.89 o
   6  -2  -6    60.29    62.84     4.53 o
   6   2  -5   332.42   320.19    13.13 o
   6  -2  -5   332.45   338.38    11.04 o
   6   2  -4    87.39    86.15     6.16 o
   6  -2  -4    87.20    85.85     4.87 o
   6   2  -3   640.27   649.79    25.09 o
   6  -2  -3   634.42   682.11    27.04 o
   6   2  -2  1317.52  1249.19    36.12 o
   6  -2  -2  1325.38  1270.08    31.74 o
   6   2  -1   282.82   322.22     9.54 o
   6  -2  -1   282.75   346.66    14.41 o
   6   2   0 12677.10 12060.40   112.39 o
   6  -2   0 12658.80 12777.70   122.84 o
   6   2   1  2612.09  2746.41    34.43 o
   6  -2   1  2608.89  2736.69    25.34 o
   6   2   2    98.25   118.47    14.65 o
   6  -2   2    98.96   155.70    13.07 o
   6   2   3   322.17   316.22    25.46 o
   6   2   4   122.92   111.09     9.30 o
   6  -2   4   122.35   111.35     5.01 o
   6   2   5   151.92   152.83     7.76 o
   6  -2   5   151.40   153.36     7.72 o
   6   2   6    15.61    12.46     3.46 o
   6  -2   6    15.75    16.38     3.07 o
   6   2   7    15.42    13.18     3.30 o
   6  -2   7    15.76    18.69     3.43 o
   6  -3  -8   210.49   194.74     6.87 o
   6   3  -7   131.14   132.97     7.13 o
   6  -3  -7   132.81   133.52     7.14 o
   6   3  -6   140.05   134.64     8.03 o
   6  -3  -6   138.50   143.37     8.26 o
   6   3  -5    23.50    34.82     5.40 o
   6  -3  -5    23.79    28.90     3.38 o
   6   3  -4   138.62   150.65     8.23 o
   6  -3  -4   135.19   143.84     6.03 o
   6   3  -3  1047.47  1035.57    45.87 o
   6  -3  -3  1047.35  1107.08    25.92 o
   6   3  -2  2947.49  2950.08    65.63 o
   6  -3  -2  2941.72  3109.92    50.24 o
   6  -3  -1  2641.01  2788.92    41.25 o
   6  -3   0  7537.50  7796.57    46.12 o
   6   3   1   861.33   871.92    19.41 o
   6  -3   1   863.62   896.84    14.37 o
   6   3   2  2843.32  2858.18    66.71 o
   6  -3   2  2840.90  2979.34    40.49 o
   6   3   3   789.03   704.54    38.61 o
   6  -3   3   786.86   811.28    21.47 o
   6   3   4   475.43   456.43    18.04 o
   6  -3   4   475.98   481.18    10.06 o
   6   3   5     2.84    13.88     5.87 <
   6  -3   5     3.10     3.15     1.88 <
   6   3   6   279.94   274.09    11.40 o
   6  -3   6   278.84   271.55     8.87 o
   6   3   7   116.93   119.38     6.87 o
   6  -3   7   116.47   111.22     9.66 o
   6   4  -7   190.93   196.85     8.55 o
   6  -4  -7   191.16   195.76     7.26 o
   6   4  -6   754.52   728.04    17.73 o
   6  -4  -6   753.57   768.55    18.36 o
   6   4  -5   440.74   430.26    15.09 o
   6  -4  -5   442.82   490.13    11.37 o
   6   4  -4   747.66   742.91    18.08 o
   6  -4  -4   755.68   788.29    11.89 o
   6   4  -3   387.24   397.44    16.29 o
   6  -4  -3   385.00   418.67    10.15 o
   6   4  -2  1696.19  1641.89    49.25 o
   6  -4  -2  1689.14  1861.80    39.62 o
   6  -4  -1   646.27   630.18    20.63 o
   6  -4   0 13898.50 14313.30    64.15 o
   6   4   1   322.23   284.66    11.34 o
   6  -4   1   324.45   299.80    20.21 o
   6   4   2  3358.86  3577.60    77.04 o
   6  -4   2  3358.73  3822.11    46.94 o
   6   4   3   484.21   460.77    31.87 o
   6  -4   3   477.90   509.80    10.28 o
   6   4   4   230.46   224.42    13.34 o
   6  -4   4   227.39   232.27     6.31 o
   6   4   5   331.90   347.97    17.62 o
   6  -4   5   331.73   353.45     8.37 o
   6   4   6   406.71   390.75    13.38 o
   6  -4   6   404.06   412.01     9.06 o
   6   4   7    63.88    58.09     4.92 o
   6  -4   7    64.94    68.16     4.10 o
   6   5  -7    59.95    60.16     4.89 o
   6  -5  -7    59.44    62.12     5.63 o
   6   5  -6   142.42   136.07     7.92 o
   6  -5  -6   141.63   153.79     8.67 o
   6   5  -5    42.13    38.66     5.55 o
   6  -5  -5    39.79    36.26     3.83 o
   6   5  -4  1014.09  1008.23    21.42 o
   6  -5  -4  1008.66  1050.06    15.57 o
   6   5  -3   825.12   802.32    23.00 o
   6  -5  -3   827.36   868.80    14.66 o
   6   5  -2   296.55   250.95    19.80 o
   6  -5  -2   299.90   290.57    16.36 o
   6  -5  -1  1039.85  1088.04    28.23 o
   6  -5   0   897.95   823.34    23.09 o
   6   5   1   781.33   805.61    34.35 o
   6  -5   1   780.00   822.47    34.66 o
   6   5   2   815.17   727.51    36.16 o
   6  -5   2   817.32   778.94    22.10 o
   6   5   3   415.23   375.16    29.32 o
   6  -5   3   418.74   439.52     8.30 o
   6   5   4   312.04   347.57    16.80 o
   6  -5   4   315.80   372.68     9.01 o
   6   5   5    10.94     7.27     4.77 <
   6  -5   5    10.00     8.77     2.06 o
   6   5   6   359.07   367.86    12.86 o
   6  -5   6   357.81   358.35     8.48 o
   6   5   7    11.27    10.60     2.68 o
   6  -5   7    10.95    10.68     2.73 o
   6   6  -7   173.58   164.42     7.47 o
   6  -6  -7   173.61   167.58     8.22 o
   6   6  -6     2.88     4.65     2.99 <
   6  -6  -6     2.51     3.06     2.21 <
   6   6  -5    14.31    18.55     5.07 o
   6  -6  -5    14.31    13.43     2.43 o
   6   6  -4   343.42   314.49    16.92 o
   6  -6  -4   344.15   347.40     8.05 o
   6   6  -3  2039.19  2011.42    36.59 o
   6  -6  -3  2043.60  2174.37    18.19 o
   6   6  -2   498.62   468.83    26.91 o
   6  -6  -2   502.34   530.97    22.39 o
   6   6  -1   927.88   912.04    29.71 o
   6  -6  -1   931.03   982.29    27.91 o
   6  -6   0  1883.64  2066.66    38.60 o
   6   6   1  2601.26  2490.26    62.89 o
   6  -6   1  2593.25  2751.94    66.83 o
   6   6   2  1038.47  1052.37    44.61 o
   6  -6   2  1038.16  1137.51    44.77 o
   6   6   3  1261.29  1289.14    55.02 o
   6  -6   3  1266.40  1374.50    14.72 o
   6   6   4   833.10   787.80    25.90 o
   6  -6   4   832.13   813.34    12.18 o
   6   6   5    19.20    25.79     6.99 o
   6  -6   5    19.56    23.52     3.25 o
   6   6   6    19.37    27.99     4.30 o
   6  -6   6    20.01    21.33     3.12 o
   6   6   7    87.23    76.83     5.18 o
   6  -6   7    88.02    99.08     5.99 o
   6   7  -7   268.27   266.27    14.07 o
   6  -7  -7   268.05   286.67    10.31 o
   6   7  -6   130.87   126.36     7.40 o
   6  -7  -6   130.68   133.30     5.79 o
   6   7  -5   156.61   159.44    12.49 o
   6  -7  -5   157.74   180.02     6.39 o
   6   7  -4    49.18    38.64     6.70 o
   6  -7  -4    47.77    43.77     3.48 o
   6   7  -3   737.45   775.24    23.55 o
   6  -7  -3   734.03   766.49    10.07 o
   6   7  -2  1029.78  1083.57    40.97 o
   6  -7  -2  1033.77  1130.27    33.55 o
   6   7  -1  2034.00  1965.24    43.22 o
   6  -7  -1  2030.85  2293.22    44.48 o
   6  -7   0  3149.29  3764.89    55.21 o
   6   7   1  1339.08  1463.20    49.89 o
   6  -7   1  1346.64  1574.37    53.14 o
   6   7   2    59.70    54.90    11.59 o
   6  -7   2    59.87    68.53    13.13 o
   6   7   3  1130.07  1140.86    52.52 o
   6  -7   3  1125.10  1217.00    11.92 o
   6   7   4     2.57    -3.36     4.38 <
   6  -7   4     2.86     6.09     1.93 o
   6   7   5    53.74    46.65     6.80 o
   6  -7   5    53.67    64.71     4.78 o
   6   7   6   138.25   137.74     7.81 o
   6  -7   6   137.00   139.57     6.54 o
   6   7   7    97.54   114.74     9.02 o
   6  -7   7    96.41   105.71     5.96 o
   6   8  -7    67.54    57.82     6.95 o
   6  -8  -7    66.76    69.87     5.33 o
   6   8  -6    55.80    46.49     7.46 o
   6  -8  -6    55.73    51.25     3.88 o
   6   8  -5    35.37    24.72     6.03 o
   6  -8  -5    35.73    32.36     2.97 o
   6   8  -4   265.27   277.43    16.58 o
   6  -8  -4   264.09   277.85     7.52 o
   6   8  -3   130.95   139.37    10.09 o
   6  -8  -3   131.67   163.58     4.91 o
   6   8  -2  1052.89  1059.66    40.80 o
   6  -8  -2  1054.79  1122.78    16.09 o
   6  -8  -1   181.82   247.29    15.72 o
   6  -8   0  1942.01  2134.35    44.03 o
   6   8   1   303.27   317.55    24.61 o
   6  -8   1   301.36   378.45    27.73 o
   6   8   2    42.62    68.49    12.94 o
   6  -8   2    42.52    60.51     3.01 o
   6   8   3   234.76   273.16    26.44 o
   6  -8   3   234.22   248.60     5.62 o
   6   8   4    62.39    69.21     8.09 o
   6  -8   4    62.68    71.26     4.65 o
   6   8   5     4.05     6.92     3.50 <
   6  -8   5     4.21     3.12     1.80 <
   6   8   6   119.01   115.34     6.91 o
   6  -8   6   119.13   114.73     5.99 o
   6   8   7    96.82    97.41     8.01 o
   6  -8   7    95.63   105.75     5.90 o
   6   9  -7    16.31    12.28     3.87 o
   6  -9  -7    16.32    18.39     3.23 o
   6   9  -6   623.50   617.85    23.56 o
   6  -9  -6   625.98   653.02    11.93 o
   6   9  -5   242.66   227.90    14.68 o
   6  -9  -5   243.56   261.04     7.01 o
   6   9  -4   749.42   708.04    25.46 o
   6  -9  -4   744.20   788.15    12.65 o
   6   9  -3   211.73   174.38    11.16 o
   6  -9  -3   212.07   204.94     6.26 o
   6   9  -2   343.64   339.77    23.64 o
   6  -9  -2   342.61   346.49     7.30 o
   6  -9  -1   188.57   159.56     9.29 o
   6  -9   0   391.92   440.85    21.27 o
   6   9   1    10.19     5.77     5.90 <
   6  -9   1     9.85    12.07     3.18 o
   6   9   2   405.21   381.85    29.61 o
   6  -9   2   404.90   430.51     7.96 o
   6   9   3   260.59   249.09    25.95 o
   6  -9   3   262.01   237.17     5.61 o
   6   9   4  1327.70  1241.56    34.45 o
   6  -9   4  1328.77  1374.19    16.22 o
   6   9   5   162.94   130.75     9.91 o
   6  -9   5   163.67   163.27     6.13 o
   6   9   6   224.00   223.15    13.82 o
   6  -9   6   219.82   232.50     8.16 o
   6   9   7    11.42     9.56     2.92 o
   6  -9   7    11.86     7.43     2.25 o
   6  10  -7    90.00    87.30     7.58 o
   6 -10  -7    89.54    95.58     4.41 o
   6  10  -6   355.57   329.17    16.94 o
   6 -10  -6   353.68   391.84    10.53 o
   6  10  -5    54.46    47.61     7.40 o
   6 -10  -5    54.65    57.46     3.68 o
   6  10  -4   791.97   746.19    25.92 o
   6 -10  -4   796.06   839.54    13.39 o
   6  10  -3   248.72   246.44    13.61 o
   6 -10  -3   246.51   256.34     7.85 o
   6 -10  -2   212.33   215.37     5.02 o
   6 -10  -1    39.93    37.30     3.20 o
   6 -10   0  1278.95  1232.46    17.13 o
   6  10   1   437.69   407.97    29.40 o
   6 -10   1   438.24   442.62    10.59 o
   6  10   2    85.46   100.40    15.83 o
   6 -10   2    86.04   108.74     4.45 o
   6  10   3   373.12   367.12    31.93 o
   6 -10   3   371.02   375.76     8.31 o
   6  10   4   135.78   120.25    10.73 o
   6 -10   4   133.03   146.35     5.05 o
   6 -10   5    50.84    46.31     3.72 o
   6  10   6   574.14   540.87    20.28 o
   6 -10   6   576.21   606.20    12.64 o
   6  10   7    31.08    40.32     4.88 o
   6 -10   7    31.12    35.76     3.37 o
   6  11  -7    32.74    38.31     4.92 o
   6 -11  -7    32.97    39.30     3.58 o
   6  11  -6   230.12   221.15    13.45 o
   6 -11  -6   228.57   265.55     8.45 o
   6  11  -5   311.62   290.53    16.29 o
   6 -11  -5   315.20   328.48     8.73 o
   6  11  -4   244.35   245.57    15.14 o
   6 -11  -4   240.57   260.86     8.79 o
   6  11  -3   354.36   301.27    14.11 o
   6 -11  -3   355.07   341.70     9.30 o
   6 -11  -2   943.16   972.13    11.81 o
   6 -11  -1   337.69   369.90     7.00 o
   6 -11   0   583.89   563.13     9.39 o
   6  11   1   359.93   363.29    28.76 o
   6 -11   1   358.62   368.93     7.73 o
   6  11   2  1608.18  1524.51    61.39 o
   6 -11   2  1610.98  1652.80    16.73 o
   6  11   3   204.70   159.23    20.61 o
   6 -11   3   205.20   189.69     6.16 o
   6  11   4    77.78    61.32    15.20 o
   6 -11   4    79.64    84.49     4.07 o
   6 -11   5   125.03   135.83     5.69 o
   6  11   6   206.63   209.19    12.20 o
   6 -11   6   210.57   234.60     7.77 o
   6 -11   7    56.42    64.04     5.97 o
   6 -12  -7   121.81   126.77     8.08 o
   6  12  -6   103.96   104.93     9.12 o
   6 -12  -6   108.80   113.45     4.74 o
   6  12  -5   212.22   201.33    13.44 o
   6 -12  -5   210.50   233.07     7.39 o
   6  12  -4   620.11   565.64    21.26 o
   6 -12  -4   621.17   663.21    12.28 o
   6  12  -3    93.16    82.16     7.43 o
   6 -12  -3    91.60    85.60     4.41 o
   6 -12  -2   560.04   575.57     9.17 o
   6 -12  -1   140.82   136.45     4.44 o
   6 -12   0    50.61    58.07     3.25 o
   6  12   1   169.90   102.32    17.07 o
   6 -12   1   170.50   178.34     5.80 o
   6  12   2   172.31   173.77    21.68 o
   6 -12   2   172.12   185.97     5.42 o
   6  12   3   155.46   136.17    20.20 o
   6 -12   3   156.60   174.50     5.97 o
   6 -12   4  1560.27  1742.29    22.65 o
   6 -12   5   469.74   492.81     8.94 o
   6  12   6    23.81    16.38     4.12 o
   6 -12   6    23.59    27.43     3.05 o
   6  13  -6    21.21    17.41     4.03 o
   6 -13  -6    21.25    21.28     2.79 o
   6  13  -5    38.23    37.90     6.33 o
   6 -13  -5    37.34    39.21     3.11 o
   6  13  -4  1508.72  1370.33    32.41 o
   6 -13  -4  1511.16  1631.21    17.20 o
   6 -13  -3    73.71    79.08     4.17 o
   6 -13  -2   392.04   375.79     7.73 o
   6 -13  -1   447.07   421.18     8.10 o
   6 -13   0   397.23   404.45    10.97 o
   6  13   1    80.35    67.90    13.84 o
   6 -13   1    80.24    76.14     4.03 o
   6  13   2   618.50   548.43    38.65 o
   6 -13   2   614.74   611.28     9.72 o
   6  13   3    52.00    60.63    14.30 o
   6 -13   3    51.83    54.25     3.43 o
   6 -13   4   212.62   216.19     7.21 o
   6 -13   5    48.05    52.50     3.69 o
   6  13   6   158.26   135.88     8.70 o
   6 -13   6   157.21   165.16     7.74 o
   6  14  -6    86.19    68.55     6.58 o
   6 -14  -6    86.32   100.50     6.00 o
   6  14  -5   162.97   143.40    10.26 o
   6 -14  -5   162.53   183.88     6.45 o
   6  14  -4   413.89   355.78    16.25 o
   6 -14  -4   409.26   433.73    10.27 o
   6 -14  -3  2498.54  2635.11    24.55 o
   6 -14  -2   602.28   650.28    11.72 o
   6 -14  -1   179.69   192.11     6.31 o
   6 -14   0  3066.54  3339.72    22.14 o
   6  14   1   709.71   617.05    40.57 o
   6 -14   1   706.84   707.71    11.73 o
   6  14   2   210.26   129.01    19.69 o
   6 -14   2   211.13   210.49     9.05 o
   6 -14   3  1567.41  1674.28    16.83 o
   6 -14   4  1591.33  1646.75    19.27 o
   6 -14   5    71.75    67.36     3.97 o
   6 -14   6    19.79    16.72     2.91 o
   6  15  -6    31.41    18.34     3.32 o
   6 -15  -6    31.55    32.16     3.39 o
   6  15  -5  1434.75  1201.39    27.75 o
   6 -15  -5  1438.84  1582.34    17.50 o
   6 -15  -4  1129.53  1209.76    16.69 o
   6 -15  -3  2181.20  2448.70    23.77 o
   6 -15  -2   449.40   471.10     9.29 o
   6 -15  -1   442.42   448.81     8.93 o
   6  15   0  1027.77   839.47    47.81 o
   6 -15   0  1027.71  1067.90    13.09 o
   6  15   1  1075.28   916.04    50.26 o
   6 -15   1  1072.53  1157.33    17.28 o
   6  15   2   174.71   147.95    21.73 o
   6 -15   2   170.23   185.39     6.53 o
   6 -15   3  2415.49  2531.44    20.89 o
   6 -15   4   421.32   460.84    10.17 o
   6 -15   5   900.06   939.88    13.03 o
   6 -15   6     1.68    -0.70     1.93 <
   6 -16  -6    32.16    35.92     3.31 o
   6 -16  -5   227.82   233.28     6.52 o
   6 -16  -4   277.34   295.55     8.19 o
   6 -16  -3   826.88   914.59    14.54 o
   6 -16  -2  1165.95  1235.80    13.01 o
   6 -16  -1   335.65   355.52     8.92 o
   6  16   0  1118.92   862.04    48.96 o
   6 -16   0  1104.79  1171.26    12.31 o
   6 -16   1   309.64   319.79     9.54 o
   6 -16   2  1115.78  1118.39    15.70 o
   6 -16   3  1093.40  1134.41    13.91 o
   6 -16   4    24.69    26.71     2.96 o
   6 -16   5   441.17   442.60     8.52 o
   6 -17  -5    59.76    64.94     3.44 o
   6 -17  -4    41.23    42.28     3.42 o
   6 -17  -3    78.13    85.19     4.66 o
   6 -17  -2   366.38   381.55     7.27 o
   6 -17  -1    57.34    56.29     3.41 o
   6 -17   0   511.88   537.41     9.37 o
   6 -17   1    31.48    38.24     3.48 o
   6 -17   2   107.81   107.26     5.17 o
   6 -17   3    44.38    46.09     3.12 o
   6 -17   4   205.00   199.42     6.36 o
   6 -17   5   102.13   109.25     4.12 o
   6 -18  -5    76.38    76.58     4.68 o
   6 -18  -4     5.82     6.93     1.99 o
   6 -18  -3    63.14    61.55     3.90 o
   6 -18  -2    81.89    79.45     3.85 o
   6 -18  -1    25.92    26.27     2.32 o
   6 -18   0    75.61    62.03     3.96 o
   6 -18   1    26.43    28.45     3.66 o
   6 -18   2    59.35    60.96     4.05 o
   6 -18   3    98.20   100.80     4.76 o
   6 -18   4    67.44    67.97     3.66 o
   6 -18   5    45.38    47.21     2.96 o
   6 -19  -4    72.34    70.84     4.18 o
   6 -19  -3   148.17   137.69     5.11 o
   6 -19  -2   118.08   118.49     4.85 o
   6 -19  -1    80.19    85.38     3.85 o
   6 -19   0   439.04   462.52     9.76 o
   6 -19   1    69.52    66.93     4.80 o
   6 -19   2    53.03    51.92     4.40 o
   6 -19   3    41.05    45.84     3.88 o
   6 -19   4    58.92    60.42     3.80 o
   6 -20  -4    32.87    29.66     3.06 o
   6 -20  -3    27.83    29.30     2.58 o
   6 -20  -2   138.30   139.73     6.02 o
   6 -20  -1     0.17    -1.25     1.83 <
   6 -20   0    24.93    26.98     3.38 o
   6 -20   1    97.60   105.65     5.49 o
   6 -20   2   134.67   143.51     6.29 o
   6 -20   3    19.23    28.40     3.89 o
   6 -20   4    39.63    37.07     3.43 o
   6 -21  -3   227.13   243.12     8.16 o
   6 -21  -2    53.43    48.20     7.15 o
   6 -21  -1    33.90    33.56     2.69 o
   6 -21   0    35.50    43.08     4.55 o
   6 -21   1    18.39    16.60     2.76 o
   6 -21   2    24.62    23.74     2.86 o
   6 -21   3   142.19   146.32     6.85 o
   6 -22  -3    76.03    83.75     6.66 o
   6 -22  -2   184.75   179.27    10.65 o
   6 -22  -1    17.90    18.21     4.79 o
   6 -22   0   199.62   200.27     7.95 o
   6 -22   1     7.43     8.32     2.43 o
   6 -22   2   233.02   226.97     7.48 o
   6 -22   3   166.90   162.25     6.32 o
   6 -23  -2    25.19    23.22     3.79 o
   6 -23  -1    67.13    61.70     6.18 o
   6 -23   0    66.93    64.86     4.23 o
   6 -23   1    22.06    17.02     2.46 o
   6 -23   2    14.43    11.69     2.66 o
   7   0  -7    20.00    16.00     4.36 o
   7   0  -6    74.57    88.15     6.73 o
   7   0  -5     4.86     3.87     2.83 <
   7   0  -4  1449.00  1495.69    22.44 o
   7   0  -3    17.90    26.11     2.93 o
   7   0  -2    62.42    57.48     7.97 o
   7   0  -1  1560.19  1422.84    49.23 o
   7   0   0     5.64     6.16     4.99 <
   7   0   1  1301.42  1227.74    25.09 o
   7   0   2    52.44    22.17     6.81 o
   7   0   3    29.37    29.86     3.53 o
   7   0   4   757.16   798.19    24.53 o
   7   0   5    15.06    13.71     3.56 o
   7   0   6   223.71   256.38     8.55 o
   7   0   7    41.33    40.77     4.36 o
   7   1  -7    18.14    13.64     4.53 o
   7  -1  -7    17.99    24.71     5.30 o
   7   1  -6    93.03    98.24     6.96 o
   7  -1  -6    93.03    97.62     6.88 o
   7   1  -5   357.90   367.14    15.03 o
   7  -1  -5   358.14   367.80    11.67 o
   7   1  -4   187.42   195.60     9.07 o
   7  -1  -4   185.57   195.80     8.12 o
   7   1  -3    86.50   113.68     8.11 o
   7  -1  -3    88.22   121.29     5.83 o
   7   1  -2  1128.92  1092.81    31.58 o
   7  -1  -2  1122.58  1050.32    29.47 o
   7   1  -1  2658.39  2393.25    63.64 o
   7  -1  -1  2672.05  2685.49    39.22 o
   7   1   0    16.56    19.39     6.28 o
   7  -1   0    16.74    18.21     6.36 <
   7   1   1  2087.60  2115.32    32.79 o
   7  -1   1  2075.66  2097.71    32.97 o
   7   1   2  1218.21  1163.47    42.23 o
   7  -1   2  1223.22  1133.80    25.78 o
   7   1   3    84.85   115.01     7.61 o
   7  -1   3    85.31   101.37     4.63 o
   7   1   4   387.32   391.78    17.34 o
   7  -1   4   392.74   419.16    17.87 o
   7   1   5   363.99   388.28    12.74 o
   7  -1   5   363.97   394.33    13.10 o
   7   1   6    20.79    23.16     4.19 o
   7  -1   6    20.61    20.81     3.07 o
   7   1   7     5.94     7.87     2.70 <
   7  -1   7     5.89     3.15     2.55 <
   7   2  -7    59.92    60.03     4.90 o
   7  -2  -7    59.74    59.05     4.88 o
   7   2  -6     3.95     5.63     3.03 <
   7  -2  -6     4.14     1.24     2.32 <
   7   2  -5   373.16   341.50    11.97 o
   7  -2  -5   375.41   372.70    11.91 o
   7   2  -4   461.68   469.77    12.59 o
   7  -2  -4   457.92   477.45    10.78 o
   7   2  -3    89.20    80.29     7.15 o
   7  -2  -3    88.42    95.49     4.76 o
   7  -2  -2   970.05  1056.81    30.20 o
   7  -2  -1   432.91   407.50    16.13 o
   7   2   0     8.67     6.56     5.13 <
   7  -2   0     8.66    12.64     3.73 o
   7   2   1   323.63   302.92    12.63 o
   7  -2   1   321.70   343.90    13.64 o
   7   2   2  1170.59  1220.77    44.69 o
   7  -2   2  1160.20  1264.65    37.92 o
   7   2   3   145.61   140.39     9.62 o
   7  -2   3   147.56   153.80     7.39 o
   7   2   4   323.88   331.80    15.38 o
   7  -2   4   326.85   335.05     7.47 o
   7   2   5   347.80   329.23    11.68 o
   7  -2   5   349.14   339.21     9.71 o
   7   2   6    49.96    52.48     5.80 o
   7  -2   6    49.33    51.41     4.38 o
   7   2   7    88.33    84.44     5.79 o
   7  -2   7    89.27    82.66     5.58 o
   7   3  -7    26.98    26.40     3.53 o
   7  -3  -7    26.72    27.39     5.52 o
   7   3  -6   108.48   111.41     7.27 o
   7  -3  -6   108.44   115.81     7.20 o
   7   3  -5    12.49    11.64     3.16 o
   7  -3  -5    12.25    16.85     3.53 o
   7   3  -4  1217.09  1151.63    19.52 o
   7  -3  -4  1224.43  1207.91    16.85 o
   7   3  -3  2856.24  2724.00    38.97 o
   7  -3  -3  2856.39  2842.57    22.98 o
   7  -3  -2  3405.40  3595.41    55.93 o
   7  -3  -1   933.80  1052.79    26.61 o
   7   3   0    88.20    89.25    10.91 o
   7  -3   0    88.33    96.15     7.61 o
   7   3   1   543.82   591.57    17.45 o
   7  -3   1   538.97   589.88    17.78 o
   7   3   2  3100.06  3126.63    74.02 o
   7  -3   2  3104.76  3290.23    65.84 o
   7   3   3  2678.93  2582.75    42.23 o
   7  -3   3  2684.04  2782.51    27.99 o
   7   3   4  1531.40  1468.70    32.50 o
   7  -3   4  1528.54  1534.93    16.14 o
   7   3   5    22.06    14.38     4.98 <
   7  -3   5    21.76    24.25     2.72 o
   7   3   6   138.46   133.27     8.17 o
   7  -3   6   140.37   150.49     6.69 o
   7   3   7    21.80    24.17     3.43 o
   7  -3   7    21.31    22.06     3.16 o
   7   4  -7    24.83    25.38     3.22 o
   7  -4  -7    24.96    24.89     3.87 o
   7   4  -6    57.53    55.01     5.35 o
   7  -4  -6    57.47    56.39     4.40 o
   7   4  -5   282.09   291.48    11.02 o
   7  -4  -5   279.72   278.05     9.67 o
   7   4  -4  1350.10  1375.40    25.12 o
   7  -4  -4  1355.93  1436.55    21.34 o
   7   4  -3   978.70   952.89    25.66 o
   7  -4  -3   986.00  1014.92    14.06 o
   7  -4  -2   172.83   186.67    13.72 o
   7  -4  -1  5427.60  6213.63    67.43 o
   7   4   0    53.08    49.30     9.19 o
   7  -4   0    53.22    53.62     6.43 o
   7   4   1  5563.77  5824.34    94.16 o
   7  -4   1  5585.78  6155.73    95.46 o
   7   4   2   147.26   154.01    17.60 o
   7  -4   2   149.20   173.36    16.32 o
   7   4   3   852.52   849.79    24.92 o
   7  -4   3   851.72   930.95    13.49 o
   7   4   4  1303.97  1273.38    31.47 o
   7  -4   4  1303.02  1344.79    15.48 o
   7   4   5   182.80   177.51    13.02 o
   7  -4   5   182.43   189.19     6.25 o
   7   4   6    22.16    19.28     3.89 o
   7  -4   6    22.10    19.44     3.11 o
   7   4   7     9.71    11.36     2.76 o
   7  -4   7     9.15     8.02     2.51 o
   7   5  -7    32.18    26.88     3.32 o
   7  -5  -7    31.66    25.26     3.98 o
   7   5  -6    51.02    60.13     5.42 o
   7  -5  -6    50.88    51.09     4.15 o
   7   5  -5     8.41    18.92     3.61 o
   7  -5  -5     8.52    12.48     2.71 o
   7   5  -4   166.56   153.17     8.63 o
   7  -5  -4   167.41   167.68     6.49 o
   7   5  -3   348.72   374.52    16.30 o
   7  -5  -3   351.77   398.89     8.00 o
   7   5  -2   262.50   290.79    22.11 o
   7  -5  -2   264.32   294.15    17.03 o
   7  -5  -1  7193.37  8359.49    81.51 o
   7  -5   0   137.08   153.17    10.98 o
   7   5   1  6673.11  6781.41   106.46 o
   7  -5   1  6634.79  7730.01   112.18 o
   7   5   2   321.45   368.30    27.24 o
   7  -5   2   321.40   397.34    26.19 o
   7   5   3   252.52   259.83    14.37 o
   7  -5   3   251.22   282.16     6.66 o
   7   5   4    98.84    89.80     8.97 o
   7  -5   4    97.80    96.94     4.51 o
   7   5   5    15.46    20.90     5.66 o
   7  -5   5    15.51    20.31     3.19 o
   7   5   6     0.81     2.07     3.13 <
   7  -5   6     0.96    -0.89     1.98 <
   7   5   7    65.56    57.42     4.68 o
   7  -5   7    65.03    66.99     4.86 o
   7   6  -7    10.03     9.67     3.93 <
   7  -6  -7    10.35     9.51     2.88 o
   7   6  -6     6.66    12.78     3.23 o
   7  -6  -6     6.74     7.61     2.68 <
   7   6  -5     7.12     5.63     2.65 <
   7  -6  -5     6.46     6.26     2.06 o
   7   6  -4   255.75   222.04    14.43 o
   7  -6  -4   252.64   233.05     6.97 o
   7   6  -3  3229.42  3085.25    47.04 o
   7  -6  -3  3224.29  3264.51    23.00 o
   7   6  -2   405.23   432.73    26.53 o
   7  -6  -2   405.97   434.81    11.74 o
   7  -6  -1  9011.32 10285.80    94.52 o
   7  -6   0    27.05    30.98     6.10 o
   7   6   1  8272.74  8351.68   122.11 o
   7  -6   1  8296.39  9424.38   130.36 o
   7   6   2   393.41   389.51    28.81 o
   7  -6   2   392.18   408.96    11.42 o
   7   6   3  2832.33  2637.66    44.91 o
   7  -6   3  2842.01  2942.38    25.27 o
   7   6   4   296.10   290.80    16.20 o
   7  -6   4   299.90   299.45     7.67 o
   7   6   5    37.49    38.00     6.54 o
   7  -6   5    36.56    33.31     3.67 o
   7   6   6    26.15    26.95     4.27 o
   7  -6   6    25.95    23.76     3.10 o
   7   6   7    50.16    51.75     4.34 o
   7  -6   7    51.11    52.02     4.35 o
   7   7  -7     0.66    -3.14     3.17 <
   7  -7  -7     0.64     1.81     2.31 <
   7   7  -6     7.66     8.09     4.96 <
   7  -7  -6     7.48    13.47     3.89 o
   7   7  -5    87.18    85.52     9.82 o
   7  -7  -5    86.50    96.06     4.42 o
   7   7  -4    94.15    84.14     9.43 o
   7  -7  -4    95.37    92.90     4.16 o
   7   7  -3   292.70   288.60    14.98 o
   7  -7  -3   296.87   279.30     6.12 o
   7   7  -2   972.59   869.90    37.54 o
   7  -7  -2   967.87  1003.01    13.41 o
   7  -7  -1  1723.21  1986.30    43.12 o
   7  -7   0    18.12    12.09     5.04 <
   7   7   1  1052.21  1127.67    46.37 o
   7  -7   1  1051.17  1187.63    48.91 o
   7   7   2  1092.16  1087.80    48.93 o
   7  -7   2  1093.49  1098.69    11.99 o
   7   7   3   589.66   583.57    38.99 o
   7  -7   3   585.25   595.62     8.73 o
   7   7   4   170.99   174.19    13.13 o
   7  -7   4   169.45   171.29     6.08 o
   7   7   5    93.92    98.47     9.56 o
   7  -7   5    92.57   113.64     6.12 o
   7   7   6    43.43    45.72     4.99 o
   7  -7   6    43.89    41.57     3.82 o
   7   7   7     4.71     5.98     3.42 <
   7  -7   7     4.94     1.37     1.95 <
   7   8  -7     0.23     1.70     2.91 <
   7  -8  -7     0.30     1.44     2.35 <
   7   8  -6   166.56   174.82    12.89 o
   7  -8  -6   169.00   172.55     7.29 o
   7   8  -5   364.38   367.95    18.63 o
   7  -8  -5   364.21   372.52     9.46 o
   7   8  -4    31.92    23.58     5.92 o
   7  -8  -4    32.18    28.07     2.62 o
   7   8  -3   242.67   221.96    12.69 o
   7  -8  -3   243.54   242.33     6.64 o
   7   8  -2   260.81   218.35    19.08 o
   7  -8  -2   263.68   233.12     6.10 o
   7  -8  -1   666.18   732.04    12.94 o
   7  -8   0    21.73    17.02     5.13 o
   7   8   1   482.33   500.77    32.07 o
   7  -8   1   483.07   552.67     9.71 o
   7   8   2   532.15   458.41    32.76 o
   7  -8   2   526.96   478.45     8.34 o
   7   8   3    99.73    77.39    15.21 o
   7  -8   3    99.47    93.89     3.73 o
   7   8   4   118.66   108.44    10.17 o
   7  -8   4   119.15   127.04     5.39 o
   7   8   5   312.79   278.07    14.97 o
   7  -8   5   313.29   311.46     8.23 o
   7   8   6   179.36   180.57     8.43 o
   7  -8   6   179.02   205.17     7.56 o
   7   8   7     0.74     1.00     2.82 <
   7  -8   7     0.69     3.17     2.00 <
   7   9  -7   146.23   137.39     9.08 o
   7  -9  -7   144.97   143.54     6.56 o
   7   9  -6   445.37   454.16    19.84 o
   7  -9  -6   448.81   487.71    11.66 o
   7   9  -5     8.06     7.39     3.95 <
   7  -9  -5     7.63     5.78     2.35 <
   7   9  -4   533.11   472.43    20.70 o
   7  -9  -4   535.09   548.09    11.98 o
   7   9  -3  1064.83  1063.93    27.95 o
   7  -9  -3  1061.88  1105.67    14.19 o
   7  -9  -2   838.39   807.26    11.46 o
   7  -9  -1  2585.80  2742.90    22.48 o
   7  -9   0    11.06    12.20     2.42 o
   7   9   1  2563.63  2404.30    72.69 o
   7  -9   1  2571.17  2726.06    22.40 o
   7   9   2   683.15   607.77    38.60 o
   7  -9   2   685.25   652.79    10.10 o
   7   9   3   906.44   875.40    49.61 o
   7  -9   3   903.44   959.45    13.25 o
   7   9   4   263.60   241.53    15.14 o
   7  -9   4   266.52   240.35    10.64 o
   7   9   5    35.76    31.40     5.62 o
   7  -9   5    35.66    37.99     3.33 o
   7   9   6   677.39   676.79    23.11 o
   7  -9   6   678.53   728.88    13.71 o
   7   9   7   214.03   209.35    10.39 o
   7  -9   7   213.13   209.09     7.29 o
   7  10  -7    87.12    88.73     7.03 o
   7 -10  -7    85.05    88.77     4.01 o
   7  10  -6   443.87   391.42    17.98 o
   7 -10  -6   438.44   462.82    11.09 o
   7  10  -5    98.87    82.21     9.19 o
   7 -10  -5    98.44   100.69     5.08 o
   7  10  -4   132.92    94.31     8.96 o
   7 -10  -4   133.21   143.26     6.58 o
   7  10  -3   158.58   148.81    10.09 o
   7 -10  -3   158.60   171.52     5.89 o
   7 -10  -2   195.06   202.41     5.48 o
   7 -10  -1   234.20   218.58     6.11 o
   7 -10   0     3.66     3.99     1.31 o
   7  10   1   244.24   249.36    24.55 o
   7 -10   1   239.74   243.05     7.21 o
   7  10   2   250.23   259.46    26.89 o
   7 -10   2   252.03   262.94     6.79 o
   7  10   3    92.11   117.61    18.51 o
   7 -10   3    92.53   106.59     4.76 o
   7  10   4   271.55   224.52    14.97 o
   7 -10   4   272.06   261.82     7.40 o
   7  10   5   109.74    97.06     8.59 o
   7 -10   5   109.17   130.06     5.56 o
   7  10   6   161.25   149.77    10.79 o
   7 -10   6   164.01   168.15     6.64 o
   7  10   7    19.74    18.43     3.25 o
   7 -10   7    19.08    12.20     3.20 o
   7  11  -7     4.54     7.13     2.58 <
   7 -11  -7     4.84     8.24     3.31 <
   7  11  -6   112.72    98.06     8.97 o
   7 -11  -6   111.66   122.82     5.02 o
   7  11  -5   864.97   783.31    26.12 o
   7 -11  -5   864.92   908.67    14.19 o
   7  11  -4   609.97   561.81    21.21 o
   7 -11  -4   612.25   671.03    12.35 o
   7  11  -3    68.20    75.51     7.26 o
   7 -11  -3    68.20    73.55     4.05 o
   7 -11  -2   680.43   663.16     9.29 o
   7 -11  -1   526.71   545.43     8.80 o
   7 -11   0    18.55    21.74     2.48 o
   7  11   1   814.97   770.51    43.47 o
   7 -11   1   812.41   833.93    15.74 o
   7  11   2   777.72   631.36    41.45 o
   7 -11   2   777.09   734.88    11.61 o
   7  11   3    65.97    44.70    12.28 o
   7 -11   3    65.05    69.36     4.09 o
   7  11   4   772.35   719.33    22.85 o
   7 -11   4   769.93   784.24    13.20 o
   7 -11   5   854.08   906.95    13.76 o
   7  11   6    23.56    19.12     4.56 o
   7 -11   6    22.75    21.18     2.76 o
   7  12  -6   158.29   150.34    10.28 o
   7 -12  -6   159.26   176.72     5.63 o
   7  12  -5   566.77   566.15    21.54 o
   7 -12  -5   564.80   627.38    10.48 o
   7  12  -4   655.78   614.80    22.04 o
   7 -12  -4   665.37   692.04    11.36 o
   7 -12  -3   357.90   376.78     9.14 o
   7 -12  -2  4431.40  4590.41    27.09 o
   7 -12  -1   102.36   114.11     4.46 o
   7 -12   0     5.55     5.63     1.96 <
   7  12   1   240.00   244.93    26.02 o
   7 -12   1   239.51   256.25     6.92 o
   7  12   2  3822.24  3525.18    98.88 o
   7 -12   2  3828.11  3999.00    24.53 o
   7  12   3   525.59   568.54    41.74 o
   7 -12   3   527.40   570.26    10.91 o
   7 -12   4  1071.83  1166.43    16.19 o
   7 -12   5   358.74   400.88    10.91 o
   7  12   6   121.58   101.53     8.04 o
   7 -12   6   122.98   123.49     6.78 o
   7  13  -6   192.87   170.28    10.21 o
   7 -13  -6   195.47   194.17     5.49 o
   7  13  -5   322.68   320.47    15.72 o
   7 -13  -5   322.48   342.24     7.63 o
   7  13  -4  2373.67  2124.30    39.87 o
   7 -13  -4  2358.99  2518.64    21.43 o
   7 -13  -3    51.24    51.99     3.69 o
   7 -13  -2   650.36   709.59    12.16 o
   7 -13  -1   664.16   695.40    11.68 o
   7 -13   0     8.59     9.24     2.53 o
   7  13   1  1362.46  1200.83    57.70 o
   7 -13   1  1360.83  1392.28    16.48 o
   7  13   2   388.02   306.41    30.04 o
   7 -13   2   385.35   414.63     9.25 o
   7 -13   3     5.36     6.47     2.09 o
   7 -13   4  1123.38  1258.82    16.78 o
   7 -13   5   595.51   659.59    13.55 o
   7  13   6   378.86   307.34    12.48 o
   7 -13   6   377.91   388.19    11.06 o
   7  14  -6   366.86   293.86    11.94 o
   7 -14  -6   364.62   365.96     8.24 o
   7  14  -5    47.33    39.04     5.86 o
   7 -14  -5    48.38    48.06     3.17 o
   7  14  -4   134.77   139.23    10.02 o
   7 -14  -4   138.07   154.15     5.55 o
   7 -14  -3   617.40   629.59    10.67 o
   7 -14  -2   423.79   432.05     9.69 o
   7 -14  -1  3426.41  3573.71    30.52 o
   7  14   0    95.01   104.93    17.80 o
   7 -14   0    94.91   103.02     4.72 o
   7  14   1  2077.36  1778.18    71.95 o
   7 -14   1  2068.84  2075.63    20.46 o
   7  14   2   197.93   204.99    25.54 o
   7 -14   2   198.61   226.71     8.17 o
   7 -14   3   640.67   626.22    11.94 o
   7 -14   4   167.60   160.30     6.26 o
   7 -14   5   114.15   128.87     5.04 o
   7 -14   6   180.19   202.48     7.61 o
   7 -15  -6   121.60   123.95     5.84 o
   7  15  -5   251.27   207.94    11.08 o
   7 -15  -5   253.05   258.23     8.17 o
   7 -15  -4    63.06    67.06     4.36 o
   7 -15  -3   678.40   768.44    13.41 o
   7 -15  -2    88.06    89.04     3.86 o
   7 -15  -1  2721.25  2809.05    24.51 o
   7  15   0    90.90    79.82    16.95 o
   7 -15   0    91.07    88.70     5.02 o
   7  15   1  4242.25  3842.32   105.58 o
   7 -15   1  4267.02  4404.91    30.30 o
   7 -15   2   125.22   119.94     6.28 o
   7 -15   3   418.74   442.43    10.05 o
   7 -15   4     8.45     8.47     2.30 o
   7  15   5   142.49   111.09     7.79 o
   7 -15   5   142.41   142.40     5.03 o
   7 -15   6    19.44    20.99     2.71 o
   7 -16  -5   384.74   408.09     9.44 o
   7 -16  -4    52.66    54.47     3.92 o
   7 -16  -3    34.99    36.47     3.18 o
   7 -16  -2   153.25   163.93     5.48 o
   7 -16  -1   155.27   163.83     5.41 o
   7 -16   0     8.42     6.45     1.86 o
   7 -16   1   108.88   125.89     4.82 o
   7 -16   2    95.20    98.40     5.88 o
   7 -16   3   275.41   308.68     8.33 o
   7 -16   4    14.22    12.28     2.25 o
   7 -16   5   203.65   208.27     5.65 o
   7 -17  -5   136.49   140.01     5.12 o
   7 -17  -4    37.16    41.74     3.23 o
   7 -17  -3   395.97   397.24     9.24 o
   7 -17  -2   202.65   225.83     6.26 o
   7 -17  -1   388.34   391.06     7.41 o
   7 -17   0    26.13    25.83     2.57 o
   7 -17   1   284.75   277.53     7.03 o
   7 -17   2   127.63   143.07     5.82 o
   7 -17   3   514.31   490.85    12.03 o
   7 -17   4    33.37    28.11     2.71 o
   7 -17   5   101.30   113.56     3.88 o
   7 -18  -5     4.23     7.99     2.03 o
   7 -18  -4   199.53   208.29     5.94 o
   7 -18  -3     4.99     6.23     2.19 <
   7 -18  -2    18.57    18.15     2.16 o
   7 -18  -1   307.13   325.88     7.42 o
   7 -18   0     4.88     4.81     2.25 <
   7 -18   1   244.35   238.59     7.37 o
   7 -18   2    29.62    32.50     3.01 o
   7 -18   3    11.67    11.11     2.49 o
   7 -18   4   156.21   159.33     5.12 o
   7 -18   5     2.21    -0.39     2.13 <
   7 -19  -4    71.98    69.36     3.67 o
   7 -19  -3    29.76    32.01     2.76 o
   7 -19  -2    41.75    40.37     3.22 o
   7 -19  -1     2.75     4.02     1.70 <
   7 -19   0    21.45    24.83     3.25 o
   7 -19   1    19.84    21.83     3.09 o
   7 -19   2    50.79    48.64     4.12 o
   7 -19   3    24.22    22.93     2.88 o
   7 -19   4    28.68    32.79     2.79 o
   7 -20  -4    12.72    14.58     3.33 o
   7 -20  -3   290.00   280.69     6.18 o
   7 -20  -2    40.23    41.04     3.34 o
   7 -20  -1   214.21   210.77     7.25 o
   7 -20   0     3.35     2.01     2.04 <
   7 -20   1   225.11   207.05     7.29 o
   7 -20   2    25.74    26.96     3.01 o
   7 -20   3   343.15   356.46    10.92 o
   7 -20   4     0.68     0.68     1.55 <
   7 -21  -3    23.25    18.39     3.84 o
   7 -21  -2    29.66    30.79     3.43 o
   7 -21  -1    59.88    65.54     3.90 o
   7 -21   0     3.68     3.95     2.15 <
   7 -21   1   116.33   111.82     6.33 o
   7 -21   2    23.64    24.43     3.40 o
   7 -21   3    23.10    20.73     2.89 o
   7 -22  -2    38.19    41.70     5.09 o
   7 -22  -1   116.27   112.38     8.16 o
   7 -22   0     7.11    12.93     2.73 o
   7 -22   1    78.66    73.79     4.74 o
   7 -22   2     7.76     8.20     2.11 o
   7 -23   1   108.28   112.34     7.27 o
   8   0  -7     7.49     9.56     3.58 <
   8   0  -6    40.47    32.86     4.39 o
   8   0  -5   541.59   555.41    18.76 o
   8   0  -4    63.80    60.26     6.40 o
   8   0  -3     7.18    15.70     3.39 o
   8   0  -2     9.84     9.12     8.37 <
   8   0  -1   327.47   333.16    26.14 o
   8   0   0  6819.89  7319.30   102.90 o
   8   0   1  1537.88  1542.13    30.23 o
   8   0   2    36.79    55.54    10.73 o
   8   0   3     6.31     7.82     3.59 <
   8   0   4     4.33     1.35     3.75 <
   8   0   5   781.22   838.88    19.29 o
   8   0   6    97.03    96.21     5.45 o
   8   0   7     1.05     0.02     2.22 <
   8   1  -7    33.15    42.51     5.96 o
   8  -1  -7    34.01    25.89     3.59 o
   8   1  -6    38.54    38.98     4.73 o
   8  -1  -6    38.81    39.99     6.62 o
   8   1  -5    80.57    75.74     6.97 o
   8  -1  -5    80.46    90.52     8.82 o
   8   1  -4    27.83    24.51     4.75 o
   8  -1  -4    27.55    29.65     5.18 o
   8   1  -3   200.51   185.17     9.59 o
   8  -1  -3   195.82   202.19    10.38 o
   8   1  -2    59.54    73.27    15.70 o
   8  -1  -2    58.36    73.20    14.60 o
   8   1  -1   880.47   887.17    41.40 o
   8  -1  -1   886.08   835.09    40.40 o
   8   1   0  3503.47  3980.17    74.06 o
   8  -1   0  3494.79  3990.67    76.95 o
   8   1   1    39.85    37.30     5.78 o
   8  -1   1    37.61    40.17     5.45 o
   8   1   2  1124.32  1100.92    43.15 o
   8  -1   2  1117.82  1226.05    42.93 o
   8   1   3    53.44    44.71     5.67 o
   8  -1   3    51.62    53.72     3.15 o
   8   1   4    52.55    40.11     6.69 o
   8  -1   4    51.85    42.92     6.74 o
   8   1   5   100.33   112.26     7.48 o
   8  -1   5    99.40    95.94     7.09 o
   8   1   6   144.04   157.71     8.71 o
   8  -1   6   142.93   147.66     6.59 o
   8   1   7    11.25     8.26     2.68 o
   8  -1   7    11.98     7.94     2.35 o
   8   2  -7   110.68   113.37     8.58 o
   8  -2  -7   108.89    98.55     5.81 o
   8   2  -6   267.23   261.07    10.68 o
   8  -2  -6   268.73   264.79    15.71 o
   8   2  -5   210.34   224.72    12.65 o
   8  -2  -5   213.16   216.38    15.83 o
   8   2  -4    80.14    76.61     5.59 o
   8  -2  -4    79.51    76.57     6.11 o
   8   2  -3   385.20   385.99    10.47 o
   8  -2  -3   388.32   401.63    10.27 o
   8  -2  -2  1950.55  1988.21    42.14 o
   8   2  -1   136.93   122.13    15.88 o
   8  -2  -1   132.96   125.78    16.81 o
   8   2   0   553.99   489.04    25.98 o
   8  -2   0   557.97   552.95    18.38 o
   8   2   1  1145.07  1193.43    26.50 o
   8  -2   1  1147.77  1219.83    27.09 o
   8   2   2  1127.32  1039.88    43.47 o
   8  -2   2  1130.36  1139.24    37.88 o
   8   2   3   304.07   295.95    14.84 o
   8  -2   3   305.21   317.51     8.15 o
   8   2   4    85.60    88.24     9.45 o
   8  -2   4    83.86    86.58     4.09 o
   8   2   5   132.04   132.61     7.97 o
   8  -2   5   134.36   134.87     8.25 o
   8   2   6    21.17    19.22     4.00 o
   8  -2   6    21.30    19.27     2.90 o
   8   2   7    55.61    52.76     4.39 o
   8  -2   7    54.75    48.53     6.57 o
   8   3  -7     1.08     2.50     2.15 <
   8  -3  -7     1.07     5.22     2.11 <
   8   3  -6    57.28    60.42     5.59 o
   8  -3  -6    55.89    65.26     5.88 o
   8   3  -5   216.32   215.52     9.81 o
   8  -3  -5   216.32   216.86    14.24 o
   8   3  -4   186.16   163.13     7.84 o
   8  -3  -4   187.82   180.22     8.17 o
   8   3  -3   924.50   913.97    15.80 o
   8  -3  -3   923.76   972.72    16.20 o
   8  -3  -2  1823.27  1827.54    41.23 o
   8  -3  -1  1068.24  1122.48    28.56 o
   8   3   0  1553.85  1472.82    44.80 o
   8  -3   0  1563.86  1667.50    31.33 o
   8   3   1     9.19    20.43     7.54 <
   8  -3   1     9.07     5.56     3.21 <
   8   3   2   714.51   635.82    34.88 o
   8  -3   2   714.42   697.49    13.89 o
   8   3   3  1858.96  1924.69    38.50 o
   8  -3   3  1858.17  2063.98    20.83 o
   8   3   4    79.68    72.45     8.39 o
   8  -3   4    77.30    82.01     4.13 o
   8   3   5   139.28   131.53     7.72 o
   8  -3   5   139.07   128.62     5.28 o
   8   3   6    79.74    68.68     6.20 o
   8  -3   6    80.49    78.74     4.95 o
   8   3   7    18.21    20.11     3.07 o
   8  -3   7    18.06    14.47     2.59 o
   8   4  -7    85.76    68.62     6.38 o
   8  -4  -7    86.25    88.09     5.90 o
   8   4  -6    54.40    54.62     5.24 o
   8  -4  -6    53.77    56.53     5.40 o
   8   4  -5   770.24   748.55    17.54 o
   8  -4  -5   773.83   785.65    26.74 o
   8   4  -4    49.28    50.42     4.66 o
   8  -4  -4    49.35    44.25     5.36 o
   8   4  -3  1931.23  1920.00    35.14 o
   8  -4  -3  1926.72  2137.03    24.04 o
   8  -4  -2  2121.89  2350.92    22.72 o
   8  -4  -1   480.58   509.63    20.34 o
   8   4   0  8213.31  8644.69   108.54 o
   8  -4   0  8192.95  8992.52   127.11 o
   8   4   1  1309.68  1381.18    48.68 o
   8  -4   1  1307.59  1500.77    49.59 o
   8   4   2  1800.63  1870.63    61.73 o
   8  -4   2  1810.88  1986.90    15.49 o
   8   4   3    59.30    52.69     7.29 o
   8  -4   3    58.85    64.66     4.07 o
   8   4   4    24.31    24.12     5.33 o
   8  -4   4    24.02    24.45     2.63 o
   8   4   5   768.39   771.37    26.85 o
   8  -4   5   771.04   767.21    14.73 o
   8   4   6    43.76    59.21     5.70 o
   8  -4   6    43.12    41.25     4.96 o
   8   4   7    37.97    28.17     3.38 o
   8  -4   7    38.15    32.31     3.43 o
   8   5  -7   154.56   144.97    10.15 o
   8  -5  -7   155.77   159.95     7.59 o
   8   5  -6    17.48    17.08     3.49 o
   8  -5  -6    17.53    14.95     2.93 o
   8   5  -5   131.60   127.90     7.52 o
   8  -5  -5   131.99   134.26     6.56 o
   8   5  -4   106.15   102.91     9.53 o
   8  -5  -4   105.00   113.41     6.38 o
   8   5  -3  1793.80  1752.35    33.49 o
   8  -5  -3  1800.17  1877.07    22.83 o
   8  -5  -2   790.32   914.74    14.62 o
   8  -5  -1   801.89   951.36    28.66 o
   8   5   0  5287.13  5201.51    85.06 o
   8  -5   0  5293.12  5889.75   105.91 o
   8   5   1     3.32     4.52     5.87 <
   8  -5   1     3.56     1.75     5.07 <
   8   5   2  1577.04  1647.44    59.36 o
   8  -5   2  1567.38  1754.16    19.75 o
   8   5   3  2716.30  2644.46    46.33 o
   8  -5   3  2717.17  2822.78    25.90 o
   8   5   4    40.09    33.57     5.85 o
   8  -5   4    41.12    47.88     3.48 o
   8   5   5    36.28    31.86     6.65 o
   8  -5   5    36.63    35.04     3.76 o
   8   5   6    63.87    53.05     7.18 o
   8  -5   6    63.88    58.36     4.27 o
   8   5   7   155.41   132.66     6.36 o
   8  -5   7   155.80   147.70     6.62 o
   8   6  -7   319.05   298.93    13.92 o
   8  -6  -7   317.15   324.09    10.27 o
   8   6  -6    34.35    26.95     6.25 o
   8  -6  -6    35.32    33.77     4.85 o
   8   6  -5    53.72    52.79     8.19 o
   8  -6  -5    52.36    44.31     3.63 o
   8   6  -4   123.09    99.96     9.75 o
   8  -6  -4   124.46   118.40     5.93 o
   8   6  -3   389.62   374.45    15.69 o
   8  -6  -3   387.23   376.52     8.28 o
   8   6  -2   336.02   341.47    12.94 o
   8  -6  -2   336.72   355.62     8.34 o
   8  -6  -1   157.05   190.35     9.86 o
   8   6   0   215.34   256.76    18.84 o
   8  -6   0   218.23   298.15    25.60 o
   8   6   1   467.45   486.99    31.24 o
   8  -6   1   466.07   531.98    10.86 o
   8   6   2   216.36   192.22    21.27 o
   8  -6   2   215.82   254.56     7.85 o
   8   6   3   241.99   207.07    13.27 o
   8  -6   3   241.66   234.23     6.97 o
   8   6   4    41.67    31.63     6.05 o
   8  -6   4    42.33    47.66     3.57 o
   8   6   5    48.80    44.87     7.20 o
   8  -6   5    48.07    43.14     4.16 o
   8   6   6    53.50    55.56     7.22 o
   8  -6   6    53.59    55.99     4.23 o
   8   6   7   272.17   270.68     8.50 o
   8  -6   7   269.93   279.69     8.82 o
   8   7  -7   123.53   128.99     9.03 o
   8  -7  -7   123.80   126.32     6.33 o
   8   7  -6   217.68   217.19    14.18 o
   8  -7  -6   217.43   204.00     9.74 o
   8   7  -5    46.48    43.14     7.38 o
   8  -7  -5    46.26    46.18     3.66 o
   8   7  -4    45.48    45.60     6.99 o
   8  -7  -4    44.75    44.49     4.10 o
   8   7  -3   111.04   109.89     8.83 o
   8  -7  -3   112.56   126.99     4.99 o
   8   7  -2    36.92    32.90     4.56 o
   8  -7  -2    38.80    47.44     3.16 o
   8  -7  -1    44.40    40.70     2.75 o
   8  -7   0  1369.54  1416.42    22.58 o
   8   7   1     9.07    15.18     8.17 <
   8  -7   1     8.67    13.40     2.13 o
   8   7   2    16.55    18.47     8.79 <
   8  -7   2    15.72    15.78     2.27 o
   8   7   3   102.09   114.36    11.18 o
   8  -7   3   101.72   109.36     5.12 o
   8   7   4   106.53   109.04    10.46 o
   8  -7   4   110.13   114.16     5.13 o
   8   7   5    27.06    25.35     5.89 o
   8  -7   5    25.29    23.00     3.21 o
   8   7   6   121.26   112.67     9.37 o
   8  -7   6   120.98   111.63     5.57 o
   8   7   7   238.43   252.97    11.88 o
   8  -7   7   238.93   261.04     8.28 o
   8   8  -7   238.09   221.16    11.35 o
   8  -8  -7   241.59   266.42     8.66 o
   8   8  -6    51.55    49.72     7.42 o
   8  -8  -6    51.30    51.63     5.36 o
   8   8  -5   447.01   397.44    19.39 o
   8  -8  -5   451.78   460.09    12.09 o
   8   8  -4    13.49    13.13     4.67 <
   8  -8  -4    12.25     8.93     2.16 o
   8   8  -3   232.03   229.54    12.62 o
   8  -8  -3   231.35   233.20     6.65 o
   8   8  -2   473.68   428.51    14.56 o
   8  -8  -2   472.09   503.18     9.12 o
   8  -8  -1     3.28     3.76     1.28 <
   8  -8   0   987.75  1015.72    13.72 o
   8   8   1    80.07    75.75    14.00 o
   8  -8   1    81.20    68.81     3.96 o
   8   8   2   257.16   264.34    26.25 o
   8  -8   2   261.20   274.11     6.75 o
   8   8   3    88.02    84.61    16.11 o
   8  -8   3    87.87    95.36     4.66 o
   8   8   4    84.51   107.10    10.69 o
   8  -8   4    82.38    94.94     4.84 o
   8   8   5   333.46   296.74    15.83 o
   8  -8   5   336.34   332.92     8.48 o
   8   8   6   326.03   320.53    14.53 o
   8  -8   6   326.37   339.71     9.26 o
   8   8   7   157.98   142.01     8.58 o
   8  -8   7   158.48   171.14     6.48 o
   8   9  -7   110.36   115.59     7.96 o
   8  -9  -7   110.41   121.89     4.62 o
   8   9  -6   635.86   622.29    22.44 o
   8  -9  -6   635.74   683.29    16.55 o
   8   9  -5   123.59   128.21    11.26 o
   8  -9  -5   121.41   126.82     6.63 o
   8   9  -4    14.00    17.11     5.19 o
   8  -9  -4    13.72     8.68     2.52 o
   8   9  -3   213.68   201.04    11.85 o
   8  -9  -3   216.23   209.33     6.58 o
   8  -9  -2   115.94   114.41     4.36 o
   8  -9  -1   351.06   330.49     6.07 o
   8  -9   0   107.34   116.14     4.93 o
   8   9   1   124.74   112.69    17.07 o
   8  -9   1   126.17   123.37     4.21 o
   8   9   2    44.82    37.00    11.61 o
   8  -9   2    44.90    44.64     3.08 o
   8   9   3    27.63    24.40     9.63 <
   8  -9   3    28.30    26.29     2.76 o
   8   9   4     9.74     5.43     3.64 <
   8  -9   4     9.60     7.19     2.32 o
   8   9   5   227.71   220.24    13.42 o
   8  -9   5   224.62   236.06     7.24 o
   8   9   6     8.17     9.96     2.83 o
   8  -9   6     8.48     5.36     2.03 <
   8   9   7    80.02    75.95     6.13 o
   8  -9   7    79.35    73.60     6.19 o
   8  10  -7   225.32   206.35     9.71 o
   8 -10  -7   225.91   238.69    10.56 o
   8  10  -6   150.04   143.15    10.62 o
   8 -10  -6   146.86   144.30     7.60 o
   8  10  -5   168.32   160.76    12.28 o
   8 -10  -5   170.83   183.18     7.77 o
   8  10  -4    29.43    30.69     5.61 o
   8 -10  -4    29.30    25.61     3.06 o
   8  10  -3   202.05   190.87    11.45 o
   8 -10  -3   197.71   197.71     6.31 o
   8 -10  -2   388.94   386.41     7.76 o
   8 -10  -1   769.41   748.90    10.26 o
   8 -10   0    66.52    63.33     4.08 o
   8  10   1   545.51   492.29    35.41 o
   8 -10   1   542.03   543.84    11.09 o
   8  10   2   258.10   226.71    25.11 o
   8 -10   2   258.47   262.27     7.15 o
   8  10   3   208.80   189.54    24.11 o
   8 -10   3   206.91   209.24     6.68 o
   8  10   4   143.51   123.86    10.46 o
   8 -10   4   142.83   156.66     9.08 o
   8  10   5   167.17   155.44    10.78 o
   8 -10   5   168.71   183.17     6.37 o
   8  10   6   422.02   387.96    16.53 o
   8 -10   6   424.74   460.24    10.17 o
   8  11  -6   101.88    98.51     8.44 o
   8 -11  -6   103.68   102.38     5.15 o
   8  11  -5    31.71    36.34     6.43 o
   8 -11  -5    30.62    29.78     3.33 o
   8  11  -4   946.51   864.70    26.38 o
   8 -11  -4   942.02  1028.91    13.76 o
   8  11  -3   547.51   492.11    18.20 o
   8 -11  -3   554.64   568.68     9.92 o
   8 -11  -2   370.51   365.30     7.85 o
   8 -11  -1   268.81   263.32     6.41 o
   8 -11   0   461.43   437.34    10.17 o
   8  11   1  1059.88   901.44    49.15 o
   8 -11   1  1059.80  1034.43    18.09 o
   8  11   2   373.56   377.02    33.24 o
   8 -11   2   377.45   385.73     8.70 o
   8  11   3   305.99   270.07    29.08 o
   8 -11   3   305.04   303.54     8.13 o
   8  11   4   380.96   332.64    16.13 o
   8 -11   4   378.80   373.79     9.23 o
   8 -11   5    36.37    38.90     3.92 o
   8  11   6   592.10   554.74    18.54 o
   8 -11   6   589.20   638.49    11.41 o
   8  12  -6   628.97   583.69    18.61 o
   8 -12  -6   628.48   666.44    11.76 o
   8  12  -5    49.68    55.12     7.14 o
   8 -12  -5    49.63    49.34     3.72 o
   8  12  -4   754.01   638.22    22.21 o
   8 -12  -4   751.38   775.51    12.01 o
   8 -12  -3   597.09   647.82    11.90 o
   8 -12  -2    42.66    39.47     2.92 o
   8 -12  -1   332.96   349.46     8.32 o
   8 -12   0   126.81   127.22     5.79 o
   8  12   1    36.59    37.72    10.71 o
   8 -12   1    36.02    31.10     3.45 o
   8  12   2    72.25    63.75    13.56 o
   8 -12   2    73.94    79.21     4.43 o
   8 -12   3   936.07   989.77    14.56 o
   8  12   4   757.91   700.50    22.31 o
   8 -12   4   760.56   808.85    13.46 o
   8 -12   5    40.01    40.74     3.89 o
   8  12   6   141.81   116.89     8.13 o
   8 -12   6   141.07   141.33     6.78 o
   8  13  -6   354.62   319.74    12.78 o
   8 -13  -6   353.94   355.02     9.50 o
   8  13  -5   586.65   531.04    19.35 o
   8 -13  -5   587.11   650.76    11.41 o
   8  13  -4    94.87    92.17     8.48 o
   8 -13  -4    96.61    98.92     4.61 o
   8 -13  -3   279.87   305.59     7.61 o
   8 -13  -2   247.53   265.22     6.85 o
   8 -13  -1   107.93   110.25     5.73 o
   8 -13   0  3192.72  3248.22    28.34 o
   8  13   1   155.94   171.21    23.49 o
   8 -13   1   156.14   157.65     6.94 o
   8  13   2   508.12   519.37    40.00 o
   8 -13   2   506.71   539.90    10.72 o
   8 -13   3   341.35   378.95     9.05 o
   8 -13   4   171.27   176.74     6.49 o
   8 -13   5   612.93   647.01    12.98 o
   8  13   6   241.76   208.07     9.89 o
   8 -13   6   243.11   259.59     8.55 o
   8 -14  -6    22.68    22.09     2.30 o
   8  14  -5   698.55   606.08    19.20 o
   8 -14  -5   698.19   738.43    13.64 o
   8 -14  -4   124.37   130.12     5.02 o
   8 -14  -3    50.32    52.52     4.12 o
   8 -14  -2  2396.36  2541.11    21.06 o
   8 -14  -1     9.78    10.73     3.08 o
   8  14   0  4124.41  3693.85   106.05 o
   8 -14   0  4127.15  4294.62    29.71 o
   8  14   1    50.39    40.85    13.57 o
   8 -14   1    49.84    49.32     3.82 o
   8 -14   2  2062.81  2198.21    25.18 o
   8 -14   3   292.65   307.19     7.45 o
   8 -14   4    59.10    62.10     4.08 o
   8 -14   5   745.70   773.32    13.63 o
   8 -14   6    73.53    79.54     4.52 o
   8 -15  -5   266.56   281.72     8.12 o
   8 -15  -4   445.83   460.10    10.02 o
   8 -15  -3   164.80   171.81     5.85 o
   8 -15  -2   687.01   723.96    12.73 o
   8 -15  -1   471.37   493.91    10.62 o
   8 -15   0  5049.17  5302.08    33.71 o
   8 -15   1   349.57   371.75     9.18 o
   8 -15   2  1664.90  1720.79    27.05 o
   8 -15   3   158.55   155.09     6.12 o
   8 -15   4    60.76    53.23     3.73 o
   8 -15   5   675.06   689.56    12.16 o
   8 -16  -5   128.68   130.52     4.59 o
   8 -16  -4   113.21   124.36     5.15 o
   8 -16  -3   407.38   439.96     9.95 o
   8 -16  -2   675.70   697.33    11.04 o
   8 -16  -1   193.27   205.46     8.15 o
   8 -16   0   995.21  1054.90    15.17 o
   8 -16   1   587.15   642.33    12.08 o
   8 -16   2   200.00   212.89     8.38 o
   8 -16   3    14.69    16.69     2.73 o
   8 -16   4   243.13   237.60     6.74 o
   8 -16   5    84.95    80.87     4.08 o
   8 -17  -5    21.24    21.82     2.79 o
   8 -17  -4     4.07     4.98     2.09 <
   8 -17  -3   319.27   340.67     8.42 o
   8 -17  -2   201.82   208.34     6.00 o
   8 -17  -1   560.13   606.94    11.51 o
   8 -17   0    14.20    14.97     2.23 o
   8 -17   1    54.93    53.96     3.40 o
   8 -17   2   147.06   149.87     7.01 o
   8 -17   3   544.47   548.99    12.41 o
   8 -17   4   240.29   249.60     6.49 o
   8 -17   5    85.01    83.17     4.62 o
   8 -18  -4   278.66   305.64     7.74 o
   8 -18  -3    22.24    26.26     2.92 o
   8 -18  -2   147.34   157.64     6.66 o
   8 -18  -1     9.10    10.67     2.24 o
   8 -18   0   157.23   169.55     6.10 o
   8 -18   1   254.95   274.99     7.71 o
   8 -18   2   208.11   206.82     7.78 o
   8 -18   3    24.47    30.63     3.36 o
   8 -18   4    78.12    73.10     4.01 o
   8 -19  -4     4.90     9.85     2.03 o
   8 -19  -3     8.68     9.24     2.18 o
   8 -19  -2     4.78     4.74     1.64 <
   8 -19  -1    27.06    31.19     2.78 o
   8 -19   0   269.26   298.68     9.07 o
   8 -19   1    24.98    24.96     3.01 o
   8 -19   2    25.24    25.96     2.99 o
   8 -19   3    69.44    68.97     4.22 o
   8 -19   4    45.56    43.97     2.90 o
   8 -20  -3    42.66    47.72     3.06 o
   8 -20  -2    30.10    30.06     2.87 o
   8 -20  -1    12.91     6.09     2.58 <
   8 -20   0   192.62   200.65     7.06 o
   8 -20   1     3.76     3.42     2.55 <
   8 -20   2    46.57    52.86     4.87 o
   8 -20   3    23.09    25.53     3.19 o
   8 -21  -2    39.26    34.70     3.36 o
   8 -21  -1    16.69    15.75     2.17 o
   8 -21   0    19.94    17.27     2.77 o
   8 -21   1    25.71    23.27     5.13 o
   8 -21   2    60.53    58.45     4.37 o
   8 -21   3    38.00    44.62     3.61 o
   8 -22  -1     0.08    -1.55     2.09 <
   8 -22   0    70.25    78.80     6.76 o
   8 -22   1     9.09    11.26     3.14 o
   8 -22   2    25.40    24.52     4.02 o
   9   0  -7    96.91    85.69     5.30 o
   9   0  -6     3.32     0.78     3.41 <
   9   0  -5   237.83   253.97    10.79 o
   9   0  -4   220.80   183.84    10.86 o
   9   0  -3   242.29   199.80    10.41 o
   9   0  -2   227.44   193.66    12.99 o
   9   0  -1     6.40    14.08     8.94 <
   9   0   0     0.26    -0.88     5.33 <
   9   0   1   269.26   215.41    12.31 o
   9   0   2   285.82   249.06     9.30 o
   9   0   3    82.14    78.23     5.39 o
   9   0   4     1.07     1.79     4.23 <
   9   0   5   181.50   202.26     9.92 o
   9   0   6    29.72    26.03     3.64 o
   9   0   7   156.15   149.05     6.56 o
   9   1  -7   110.15   112.85     6.03 o
   9  -1  -7   108.69   109.20     4.96 o
   9   1  -6    53.63    60.38     7.26 o
   9  -1  -6    55.24    74.49    10.97 o
   9   1  -5   141.38   144.99     8.31 o
   9  -1  -5   143.61   140.07    11.51 o
   9   1  -4   205.27   188.29    10.81 o
   9  -1  -4   206.64   233.48    17.26 o
   9   1  -3    22.91    23.28     4.83 o
   9  -1  -3    22.52    28.72     8.34 o
   9   1  -2    95.62    89.07    17.51 o
   9  -1  -2    97.79   110.98     7.23 o
   9   1  -1    97.84    80.05    13.77 o
   9  -1  -1    97.90   100.48    16.56 o
   9   1   0     1.16     2.38     5.76 <
   9  -1   0     1.13    -0.09     3.13 <
   9   1   1   754.24   756.57    22.61 o
   9  -1   1   753.25   748.81    22.57 o
   9   1   2   165.42   178.20     8.37 o
   9  -1   2   165.90   185.06     6.46 o
   9   1   3   113.64   105.50     9.50 o
   9  -1   3   113.60   105.03     4.53 o
   9   1   4   171.14   147.96    12.23 o
   9  -1   4   171.88   154.82    12.03 o
   9   1   5   153.21   167.47     9.05 o
   9  -1   5   154.78   161.90     8.87 o
   9   1   6    95.15   109.11     5.62 o
   9  -1   6    95.84   110.43     5.68 o
   9   1   7    31.38    29.99     3.49 o
   9  -1   7    30.08    24.06     3.01 o
   9   2  -7    24.43    21.63     3.73 o
   9  -2  -7    24.92    20.22     2.48 o
   9   2  -6    62.67    63.84     5.55 o
   9  -2  -6    61.89    72.71     5.98 o
   9   2  -5    79.80    75.23     6.10 o
   9  -2  -5    78.20    64.23     8.25 o
   9   2  -4    69.34    75.03     5.75 o
   9  -2  -4    69.85    65.76     5.55 o
   9   2  -3    93.51    82.56     6.83 o
   9  -2  -3    95.50    93.85     7.69 o
   9   2  -2   611.41   605.99    22.59 o
   9  -2  -2   607.24   651.82    13.47 o
   9   2  -1  1536.31  1575.43    57.77 o
   9  -2  -1  1535.15  1701.90    61.12 o
   9   2   0     6.41     8.14     5.70 <
   9  -2   0     6.44     6.02     3.23 <
   9   2   1   133.47   125.49    15.30 o
   9  -2   1   129.42   141.23     9.95 o
   9   2   2   973.79  1009.66    26.00 o
   9  -2   2   969.86  1019.74    12.14 o
   9   2   3    54.34    59.88     7.62 o
   9  -2   3    55.91    60.06     4.14 o
   9   2   4   220.74   203.23    13.98 o
   9  -2   4   219.70   211.76     7.25 o
   9   2   5   125.65   112.03     7.48 o
   9  -2   5   123.25   123.57     8.04 o
   9   2   6    59.87    59.24     5.53 o
   9  -2   6    60.68    69.91     4.59 o
   9   2   7   108.08    98.48     5.61 o
   9  -2   7   110.35   107.08     8.36 o
   9   3  -7    35.94    30.54     4.29 o
   9  -3  -7    36.64    40.57     3.09 o
   9   3  -6    80.11    77.51     6.01 o
   9  -3  -6    79.56    85.71     6.30 o
   9   3  -5   260.05   270.41    10.89 o
   9  -3  -5   260.20   264.09    15.83 o
   9   3  -4     4.74     5.73     2.51 <
   9  -3  -4     4.50    10.12     4.15 <
   9   3  -3    72.74    74.10     4.98 o
   9  -3  -3    70.66    70.34     4.38 o
   9   3  -2  2259.93  2181.08    41.63 o
   9  -3  -2  2261.15  2383.15    25.70 o
   9   3  -1   119.94   120.31    16.79 o
   9  -3  -1   119.64   135.94    10.02 o
   9   3   0    22.65    24.94     7.43 o
   9  -3   0    22.67    21.48     8.35 <
   9   3   1  1080.13  1205.60    46.77 o
   9  -3   1  1086.74  1311.25    27.01 o
   9   3   2   942.62   842.15    41.90 o
   9  -3   2   942.61   941.73    12.28 o
   9   3   3     4.33    10.61     4.03 <
   9  -3   3     3.98     8.82     2.24 o
   9   3   4    27.96    16.94     5.74 <
   9  -3   4    28.46    28.86     3.50 o
   9   3   5    86.57   103.16     7.20 o
   9  -3   5    86.64    98.28     5.59 o
   9   3   6     6.53    10.77     3.37 o
   9  -3   6     6.95    13.56     3.45 o
   9   3   7    16.17    19.02     2.88 o
   9  -3   7    16.53    16.18     2.62 o
   9  -4  -7    99.88   107.30     5.96 o
   9   4  -6    43.35    52.56     4.95 o
   9  -4  -6    44.11    52.40     4.29 o
   9   4  -5   349.88   330.51    11.78 o
   9  -4  -5   349.36   366.52    12.99 o
   9   4  -4   170.07   168.70     8.08 o
   9  -4  -4   168.65   178.85    10.42 o
   9   4  -3   108.63   121.96     9.59 o
   9  -4  -3   109.91   135.09     6.02 o
   9   4  -2   422.81   398.11    14.74 o
   9  -4  -2   424.49   410.23     9.23 o
   9   4  -1   243.69   304.20    25.74 o
   9  -4  -1   243.79   325.45     9.12 o
   9   4   0    41.61    50.53     9.48 o
   9  -4   0    41.62    49.10    11.32 o
   9   4   1   492.95   559.78    33.06 o
   9  -4   1   491.35   595.85    11.38 o
   9   4   2  1160.03  1118.59    49.68 o
   9  -4   2  1159.90  1130.76    11.23 o
   9   4   3   109.07   114.65    10.37 o
   9  -4   3   106.30   115.56     5.44 o
   9   4   4   105.01    95.27    10.30 o
   9  -4   4   106.45   111.34     5.82 o
   9   4   5   441.68   434.72    13.66 o
   9  -4   5   435.89   450.57    11.40 o
   9   4   6   197.14   197.57     9.32 o
   9  -4   6   198.07   197.49     9.18 o
   9   4   7   133.01   125.85     5.96 o
   9  -4   7   132.99   147.37     6.25 o
   9  -5  -7    90.38    96.36     5.63 o
   9   5  -6   190.55   180.72    13.07 o
   9  -5  -6   189.00   190.38     7.34 o
   9   5  -5   610.31   598.98    24.04 o
   9  -5  -5   612.83   652.27    14.07 o
   9   5  -4   210.90   206.30    13.56 o
   9  -5  -4   204.00   206.14     8.91 o
   9   5  -3   596.63   563.90    19.94 o
   9  -5  -3   597.73   612.47    10.66 o
   9   5  -2   224.64   206.29    10.84 o
   9  -5  -2   220.11   224.69     7.14 o
   9  -5  -1  1013.96  1202.35    13.13 o
   9   5   0     6.11    -4.52     4.89 <
   9  -5   0     6.11     8.05     1.95 o
   9   5   1   259.59   286.70    25.21 o
   9  -5   1   259.82   297.30     7.18 o
   9   5   2   207.12   219.06    22.85 o
   9  -5   2   205.89   238.02     6.80 o
   9   5   3   645.23   632.13    23.72 o
   9  -5   3   646.29   691.95    12.97 o
   9   5   4  1215.03  1088.95    30.18 o
   9  -5   4  1215.39  1247.99    18.64 o
   9   5   5   657.61   667.32    25.23 o
   9  -5   5   658.44   700.45    14.19 o
   9   5   6    22.78    25.83     5.84 o
   9  -5   6    22.65    22.48     4.00 o
   9   5   7   124.69   115.74     5.62 o
   9  -5   7   123.47   127.50     5.75 o
   9  -6  -7   123.65   124.48     6.11 o
   9   6  -6    40.74    32.16     6.43 o
   9  -6  -6    41.24    42.29     3.84 o
   9   6  -5   509.28   494.77    21.82 o
   9  -6  -5   510.46   556.93    12.88 o
   9   6  -4  1289.13  1241.38    32.73 o
   9  -6  -4  1292.14  1346.11    18.90 o
   9   6  -3   205.15   203.94    12.30 o
   9  -6  -3   202.20   213.29     7.25 o
   9   6  -2  1118.77  1052.94    23.87 o
   9  -6  -2  1127.68  1247.01    15.74 o
   9  -6  -1   776.72   891.54    10.13 o
   9  -6   0     4.00     3.52     1.79 <
   9   6   1   932.22   931.92    45.10 o
   9  -6   1   932.22  1054.84    12.22 o
   9   6   2   295.30   281.34    27.09 o
   9  -6   2   301.70   320.16     9.06 o
   9   6   3   399.49   389.68    19.60 o
   9  -6   3   394.57   426.37     8.98 o
   9   6   4    42.84    52.08     7.50 o
   9  -6   4    44.87    44.53     4.23 o
   9   6   5   449.48   467.13    21.01 o
   9  -6   5   448.21   473.71    11.78 o
   9   6   6   243.55   243.57    13.72 o
   9  -6   6   242.52   256.18     7.95 o
   9   6   7    63.72    56.37     3.95 o
   9  -6   7    64.19    59.00     3.93 o
   9  -7  -7   276.95   296.55     8.83 o
   9   7  -6   142.96   153.72    11.78 o
   9  -7  -6   143.94   141.76     7.81 o
   9   7  -5   100.21    90.52    10.05 o
   9  -7  -5   100.99    99.30     5.69 o
   9   7  -4   172.37   173.10    12.60 o
   9  -7  -4   171.70   191.31     6.59 o
   9   7  -3   270.68   259.15    13.67 o
   9  -7  -3   269.73   276.75     8.38 o
   9   7  -2   551.66   524.24    16.91 o
   9  -7  -2   542.36   575.58    11.11 o
   9  -7  -1   306.92   307.79     6.32 o
   9   7   0    30.92    45.39     5.34 o
   9  -7   0    31.02    30.43     2.63 o
   9   7   1  1165.07  1097.90    50.84 o
   9  -7   1  1161.97  1296.40    15.93 o
   9   7   2   999.55   878.23    48.12 o
   9  -7   2   992.94  1041.32    13.17 o
   9   7   3   337.38   330.26    17.72 o
   9  -7   3   336.83   351.25     8.27 o
   9   7   4   551.72   544.16    22.82 o
   9  -7   4   550.83   576.16    11.24 o
   9   7   5    80.31    70.21     8.55 o
   9  -7   5    80.31    74.09     4.95 o
   9   7   6    62.56    72.11     7.35 o
   9  -7   6    61.53    72.66     4.33 o
   9   7   7   171.87   164.29     8.96 o
   9  -7   7   168.18   178.03     6.34 o
   9  -8  -7   411.18   424.96     8.26 o
   9   8  -6    11.41    15.00     4.96 o
   9  -8  -6    11.34    12.91     3.15 o
   9   8  -5   131.61   120.25    10.97 o
   9  -8  -5   132.90   124.52     5.40 o
   9   8  -4    43.76    44.22     6.69 o
   9  -8  -4    44.22    51.03     3.83 o
   9   8  -3   354.57   331.71    15.53 o
   9  -8  -3   355.80   350.74     9.40 o
   9  -8  -2   185.70   190.46     6.62 o
   9  -8  -1   696.07   722.53     9.92 o
   9  -8   0    23.27    26.15     2.93 o
   9   8   1    17.46    11.87     7.96 <
   9  -8   1    18.36    16.41     2.01 o
   9   8   2    22.29    24.41    10.23 <
   9  -8   2    24.02    21.39     2.49 o
   9   8   3   183.28   195.52    14.47 o
   9  -8   3   186.30   186.93     6.28 o
   9   8   4     2.08     2.38     3.86 <
   9  -8   4     2.18     6.19     2.21 <
   9   8   5   230.34   243.26    14.55 o
   9  -8   5   231.51   246.70     7.25 o
   9   8   6     8.68     6.14     3.15 <
   9  -8   6     9.23    12.04     2.32 o
   9   8   7   699.33   667.68    16.78 o
   9   9  -6    10.51    12.33     4.48 <
   9  -9  -6     9.72    10.78     2.98 o
   9   9  -5    31.71    25.83     6.01 o
   9  -9  -5    30.84    32.38     3.83 o
   9   9  -4     4.28     7.41     3.52 <
   9  -9  -4     3.98     4.10     2.14 <
   9   9  -3    31.22    24.70     4.79 o
   9  -9  -3    30.95    35.21     3.69 o
   9  -9  -2    89.41    79.54     4.69 o
   9  -9  -1   448.39   445.32     8.69 o
   9  -9   0    12.41    11.48     2.09 o
   9   9   1     7.76     5.25     6.83 <
   9  -9   1     7.35     9.73     1.68 o
   9   9   2     3.37    11.47     9.93 <
   9  -9   2     3.01    -1.47     1.86 <
   9   9   3    68.16    42.60    13.49 o
   9  -9   3    65.65    73.47     4.28 o
   9   9   4    23.70    31.66     6.07 o
   9  -9   4    23.61    27.90     3.09 o
   9   9   5    87.52    74.93     8.23 o
   9  -9   5    86.58    97.26     4.74 o
   9   9   6    13.16    11.94     2.59 o
   9  -9   6    13.37    15.22     2.42 o
   9  10  -6    59.94    61.61     6.89 o
   9 -10  -6    59.15    64.33     4.16 o
   9  10  -5   126.45   116.32    10.30 o
   9 -10  -5   127.41   130.96     6.52 o
   9  10  -4    44.60    45.91     6.81 o
   9 -10  -4    44.89    50.49     3.74 o
   9  10  -3    17.61    10.54     3.75 <
   9 -10  -3    18.02    18.85     2.22 o
   9 -10  -2    27.23    28.13     2.47 o
   9 -10  -1   565.66   543.60     9.89 o
   9 -10   0     6.30     8.41     2.32 o
   9  10   1   733.35   657.67    42.63 o
   9 -10   1   735.12   733.18    13.26 o
   9  10   2     5.86    11.55     6.54 <
   9 -10   2     5.17     6.13     1.68 o
   9  10   3    87.67    98.32    18.66 o
   9 -10   3    87.99    85.18     4.63 o
   9  10   4   103.86   107.11     9.86 o
   9 -10   4   103.99   106.73     7.63 o
   9  10   5    88.12    68.23     7.54 o
   9 -10   5    87.43    94.06     4.59 o
   9  10   6     0.91     1.71     2.85 <
   9 -10   6     0.86    -0.71     1.58 <
   9  11  -6    66.63    61.76     6.44 o
   9 -11  -6    67.24    74.65     4.19 o
   9  11  -5   200.82   200.14    12.66 o
   9 -11  -5   201.62   222.16     7.04 o
   9  11  -4   231.57   204.85    12.85 o
   9 -11  -4   231.50   256.56     9.25 o
   9 -11  -3    49.79    51.16     3.45 o
   9 -11  -2    17.54    25.26     2.59 o
   9 -11  -1   390.23   421.60    10.41 o
   9 -11   0     9.71     9.15     1.96 o
   9  11   1   339.36   317.51    31.39 o
   9 -11   1   338.11   330.11    10.68 o
   9  11   2    18.26     3.95     7.35 <
   9 -11   2    20.23    20.02     2.62 o
   9 -11   3    37.05    43.99     3.59 o
   9  11   4   475.96   418.25    18.37 o
   9 -11   4   476.65   471.12    15.04 o
   9  11   5   342.59   335.52    14.79 o
   9 -11   5   343.36   359.84     9.94 o
   9  11   6     6.03     3.19     2.56 <
   9 -11   6     5.85     6.05     2.49 <
   9  12  -6    15.33    20.02     3.73 o
   9 -12  -6    15.31    15.03     1.89 o
   9  12  -5    90.97    75.27     7.59 o
   9 -12  -5    89.25   103.31     4.85 o
   9  12  -4   739.91   669.08    22.27 o
   9 -12  -4   740.82   771.76    13.21 o
   9 -12  -3   374.68   420.81     7.90 o
   9 -12  -2   120.41   128.99     4.92 o
   9 -12  -1   116.39   126.36     7.13 o
   9 -12   0    20.33    16.47     2.59 o
   9  12   1    60.04    89.26    16.85 o
   9 -12   1    60.14    57.52     4.33 o
   9  12   2    52.52    53.81    14.26 o
   9 -12   2    53.98    51.81     3.73 o
   9 -12   3   239.65   258.53     7.71 o
   9  12   4    15.05    15.11     4.32 o
   9 -12   4    14.99    14.86     2.61 o
   9 -12   5    74.17    78.92     4.73 o
   9  12   6   148.50   130.62     8.16 o
   9 -12   6   148.19   145.05     6.41 o
   9 -13  -6   402.40   410.73     8.26 o
   9  13  -5   172.78   137.46     9.46 o
   9 -13  -5   170.07   182.46     6.01 o
   9 -13  -4   406.88   423.44     9.70 o
   9 -13  -3  1008.89  1064.54    12.76 o
   9 -13  -2   501.59   525.83     8.67 o
   9 -13  -1   908.89   929.89    18.55 o
   9  13   0    23.06     6.63     6.49 <
   9 -13   0    22.90    24.62     4.00 o
   9  13   1   773.39   700.24    46.78 o
   9 -13   1   767.67   739.70    14.38 o
   9 -13   2   602.66   625.78    10.43 o
   9 -13   3   650.75   694.19    12.35 o
   9 -13   4    75.35    78.56     4.49 o
   9 -13   5   141.91   145.44     6.10 o
   9 -13   6   173.50   187.87     6.73 o
   9 -14  -5   643.77   689.08    10.92 o
   9 -14  -4    98.30   109.49     5.16 o
   9 -14  -3   228.95   236.76     7.50 o
   9 -14  -2  1682.58  1763.49    22.70 o
   9 -14  -1  1055.03  1070.32    17.67 o
   9  14   0    57.23    49.02    13.80 o
   9 -14   0    57.50    60.15     4.15 o
   9 -14   1   553.10   577.65    11.49 o
   9 -14   2  1640.75  1704.31    22.59 o
   9 -14   3   904.60   948.63    12.78 o
   9 -14   4  1712.67  1804.20    18.96 o
   9 -14   5   551.29   574.96    11.16 o
   9 -15  -5   244.86   256.82     6.35 o
   9 -15  -4  1442.95  1507.50    17.21 o
   9 -15  -3   317.57   348.09     8.78 o
   9 -15  -2  2588.05  2812.58    28.38 o
   9 -15  -1   242.54   263.32    11.37 o
   9 -15   0    27.06    23.36     3.72 o
   9 -15   1   178.10   195.63     6.92 o
   9 -15   2   956.04   936.40    20.14 o
   9 -15   3   158.18   168.28     5.46 o
   9 -15   4   305.18   326.45     7.89 o
   9 -15   5   257.04   249.31     6.92 o
   9 -16  -5    62.38    65.80     4.44 o
   9 -16  -4   573.00   585.51    11.91 o
   9 -16  -3    76.78    70.44     4.11 o
   9 -16  -2   570.88   594.80    11.22 o
   9 -16  -1    25.16    22.57     2.85 o
   9 -16   0     5.85     7.23     3.13 <
   9 -16   1    74.33    77.59     5.48 o
   9 -16   2  1375.44  1454.00    17.64 o
   9 -16   3     1.69     1.85     2.38 <
   9 -16   4   712.23   701.65    10.81 o
   9 -16   5    18.16    18.74     2.06 o
   9 -17  -5    59.84    49.36     5.12 o
   9 -17  -4    20.21    19.19     2.51 o
   9 -17  -3    48.68    50.72     3.96 o
   9 -17  -2   434.35   483.57    11.67 o
   9 -17  -1   308.12   333.04     8.56 o
   9 -17   0    39.26    45.25     3.67 o
   9 -17   1     6.22     4.69     2.11 <
   9 -17   2   162.12   181.43     7.46 o
   9 -17   3    40.68    38.01     3.70 o
   9 -17   4    71.87    74.58     4.13 o
   9 -18  -4    27.12    32.61     2.68 o
   9 -18  -3     2.33     3.67     1.89 <
   9 -18  -2    89.01   101.71     4.53 o
   9 -18  -1   102.32   103.88     4.76 o
   9 -18   0    10.47    10.77     2.78 o
   9 -18   1    77.61    80.38     4.84 o
   9 -18   2   109.26   115.19     5.79 o
   9 -18   3    24.52    28.08     3.15 o
   9 -18   4    49.38    45.56     3.03 o
   9 -19  -3   148.39   151.35     5.45 o
   9 -19  -2   217.50   234.65     6.21 o
   9 -19  -1    22.76    26.73     2.66 o
   9 -19   0     0.21    -0.38     2.03 <
   9 -19   1   257.90   263.49    10.18 o
   9 -19   2   438.98   444.21    10.05 o
   9 -19   3    71.57    72.78     3.95 o
   9 -19   4     2.00    -0.35     2.28 <
   9 -20  -3    94.45   106.74     5.02 o
   9 -20  -2   277.68   287.58     8.90 o
   9 -20  -1    82.60    76.48     3.60 o
   9 -20   0     2.18     2.98     2.39 <
   9 -20   1    76.78    78.58     5.36 o
   9 -20   2    87.00    93.89     5.69 o
   9 -20   3    53.46    59.06     4.10 o
   9 -21  -2   161.65   152.69     8.51 o
   9 -21  -1    49.83    53.10     4.00 o
   9 -21   0     3.86     3.82     3.10 <
   9 -21   1    42.63    40.98     5.53 o
   9 -21   2    64.04    64.36     4.25 o
   9 -22   0     2.10     3.70     2.43 <
   9 -22   1    13.18    12.76     3.39 o
  10   0  -7    51.11    51.22     3.19 o
  10   0  -6     8.09     8.24     3.13 <
  10   0  -5     2.84     3.09     2.63 <
  10   0  -4    19.57     8.66     4.47 <
  10   0  -3   317.01   299.06    12.90 o
  10   0  -2   592.69   599.67    13.64 o
  10   0  -1    11.76     9.83     2.59 o
  10   0   0   121.86   144.20     8.34 o
  10   0   1    48.45    57.86     4.25 o
  10   0   2   717.79   705.89    13.27 o
  10   0   3   136.60   139.23     7.39 o
  10   0   4    74.71    87.06     9.79 o
  10   0   5     9.85     7.76     3.32 <
  10   0   6    44.35    48.08     3.92 o
  10   0   7     7.28     4.06     2.45 <
  10   1  -7    19.18    19.46     2.26 o
  10  -1  -7    19.26    18.41     2.21 o
  10   1  -6    11.10     7.66     3.34 <
  10  -1  -6    11.28    10.26     2.78 o
  10   1  -5    64.50    66.53     5.76 o
  10  -1  -5    64.03    56.68     5.36 o
  10   1  -4    39.88    41.11     8.42 o
  10  -1  -4    39.46    34.29     6.16 o
  10   1  -3     6.91     3.90     4.17 <
  10  -1  -3     7.45     2.63     2.62 <
  10   1  -2    55.15    52.22     5.89 o
  10  -1  -2    55.18    67.34     4.78 o
  10   1  -1    15.82    19.92     3.55 o
  10  -1  -1    15.74    14.63     3.20 o
  10   1   0   618.01   650.17    16.87 o
  10  -1   0   618.45   654.57    13.10 o
  10   1   1     7.84     6.80     3.04 <
  10  -1   1     8.02    12.60     1.90 o
  10   1   2    35.96    33.54     3.19 o
  10  -1   2    35.62    35.58     2.87 o
  10   1   3     2.36     9.90     5.00 <
  10  -1   3     2.67     5.36     2.00 <
  10   1   4    15.45    16.82     6.00 <
  10  -1   4    15.30    17.56     6.00 <
  10   1   5    22.53    18.59     4.15 o
  10  -1   5    22.66    18.03     4.18 o
  10   1   6    14.09    10.91     2.38 o
  10  -1   6    14.61    15.73     2.69 o
  10   1   7    35.98    32.37     3.12 o
  10  -1   7    36.29    41.31     5.29 o
  10   2  -7   212.90   220.44     7.54 o
  10  -2  -7   215.14   221.57     6.18 o
  10   2  -6   138.65   128.07     9.65 o
  10  -2  -6   139.78   136.67     7.68 o
  10   2  -5   291.47   298.20    11.45 o
  10  -2  -5   290.53   284.77    11.61 o
  10   2  -4   230.38   219.91    12.49 o
  10  -2  -4   228.74   219.66    11.74 o
  10   2  -3   214.04   211.11    11.39 o
  10  -2  -3   214.29   218.46     9.26 o
  10   2  -2   600.23   560.52    22.07 o
  10  -2  -2   602.49   598.06    11.50 o
  10   2  -1    39.60    29.22     3.45 o
  10  -2  -1    39.54    29.86     2.65 o
  10   2   0  2008.85  2013.62    34.14 o
  10  -2   0  2012.08  1995.91    21.31 o
  10   2   1    23.97    22.93     5.00 o
  10  -2   1    23.57    20.98     2.26 o
  10   2   2   632.19   561.64    15.09 o
  10  -2   2   633.08   614.48    10.09 o
  10   2   3    94.72   106.00    10.39 o
  10  -2   3    93.57   102.96     5.39 o
  10   2   4   422.07   424.09    20.42 o
  10  -2   4   423.27   407.96    12.87 o
  10   2   5   110.14   119.01     7.75 o
  10  -2   5   109.67   135.30     8.30 o
  10   2   6    32.11    33.89     4.29 o
  10  -2   6    31.55    30.40     3.18 o
  10   2   7    97.87   100.88     5.02 o
  10  -2   7    99.29   104.44     7.69 o
  10   3  -7   426.79   438.39    15.66 o
  10  -3  -7   423.71   429.58    10.59 o
  10   3  -6   142.09   142.19     7.17 o
  10  -3  -6   140.14   144.34     6.40 o
  10   3  -5  1760.63  1738.44    26.90 o
  10  -3  -5  1767.94  1858.36    28.97 o
  10   3  -4   351.06   346.65    15.01 o
  10  -3  -4   349.33   365.34    12.24 o
  10   3  -3    88.85    74.27     9.77 o
  10  -3  -3    87.80    77.63     5.74 o
  10   3  -2   736.54   749.29    48.01 o
  10  -3  -2   731.22   763.10    13.01 o
  10   3  -1   337.62   307.51    11.29 o
  10  -3  -1   337.15   325.96     8.11 o
  10   3   0   324.48   304.79    12.93 o
  10  -3   0   325.86   300.12     7.27 o
  10   3   1   318.42   315.94    13.86 o
  10  -3   1   319.83   316.33     7.50 o
  10   3   2   996.13   894.04    26.55 o
  10  -3   2   996.65  1001.99    13.07 o
  10   3   3    71.47    67.12     8.30 o
  10  -3   3    72.22    73.49     4.70 o
  10   3   4   420.35   404.36    19.85 o
  10  -3   4   421.23   437.10    11.21 o
  10   3   5  1420.61  1460.39    25.23 o
  10  -3   5  1431.62  1507.09    26.30 o
  10   3   6   184.74   171.40     8.41 o
  10  -3   6   186.92   205.94     9.05 o
  10   3   7   389.67   381.94     9.46 o
  10  -3   7   389.00   410.17    14.35 o
  10   4  -7   224.07   207.50    10.83 o
  10  -4  -7   224.66   211.41     7.43 o
  10   4  -6   186.59   192.42    12.44 o
  10  -4  -6   186.99   176.30     8.28 o
  10   4  -5   228.99   224.26     9.65 o
  10  -4  -5   225.34   235.66     8.48 o
  10   4  -4   205.76   208.70    17.37 o
  10  -4  -4   207.13   216.49    12.01 o
  10   4  -3    47.72    58.51    10.29 o
  10  -4  -3    47.29    57.53     5.16 o
  10   4  -2   264.42   252.90    27.58 o
  10  -4  -2   263.46   257.07     7.58 o
  10   4  -1   406.15   401.40    17.26 o
  10  -4  -1   404.98   408.89     7.94 o
  10   4   0  1295.15  1333.05    28.62 o
  10  -4   0  1294.93  1358.76    15.73 o
  10   4   1   948.11   893.25    24.43 o
  10  -4   1   948.03   939.57    13.10 o
  10   4   2    58.67    61.59    12.84 o
  10  -4   2    58.50    59.36     2.95 o
  10   4   3     9.73    15.83     4.82 o
  10  -4   3     9.29    11.64     2.69 o
  10   4   4    92.20    77.49     9.69 o
  10  -4   4    90.69    86.16     5.32 o
  10   4   5   278.84   277.09    11.10 o
  10  -4   5   274.24   283.93     9.02 o
  10   4   6    91.16    80.70     5.95 o
  10  -4   6    89.08    83.67     5.99 o
  10   4   7   218.94   198.40     6.75 o
  10  -4   7   216.98   194.78     9.58 o
  10   5  -7   488.03   492.68    16.08 o
  10  -5  -7   492.55   504.36    11.09 o
  10  -5  -6   175.15   178.98     6.75 o
  10   5  -5   988.41   979.26    30.38 o
  10  -5  -5   985.54  1009.77    17.12 o
  10   5  -4   228.88   227.94    17.28 o
  10  -5  -4   230.66   231.07     9.37 o
  10   5  -3    18.77    21.71     5.25 o
  10  -5  -3    18.98    23.17     4.02 o
  10   5  -2   182.88   162.04    22.57 o
  10  -5  -2   179.08   171.71     6.50 o
  10   5  -1  1935.58  1966.32    68.27 o
  10  -5  -1  1934.23  2032.20    18.19 o
  10   5   0  1041.04   991.33    24.81 o
  10  -5   0  1039.55  1079.97    14.46 o
  10   5   1  1205.52  1185.49    28.72 o
  10  -5   1  1202.44  1273.29    13.80 o
  10   5   2   157.04   186.09    21.97 o
  10  -5   2   158.22   172.24     6.00 o
  10   5   3   210.06   221.54    15.39 o
  10  -5   3   212.00   229.02     7.89 o
  10   5   4    52.02    52.92     8.39 o
  10  -5   4    51.43    61.26     4.67 o
  10   5   5  1242.80  1260.24    34.59 o
  10  -5   5  1241.76  1307.68    19.07 o
  10   5   6   118.16   110.40     9.57 o
  10  -5   6   120.72   125.21     7.01 o
  10   5   7   468.07   458.57    14.18 o
  10  -5   7   468.66   469.09    14.27 o
  10   6  -7   103.68   106.34     7.46 o
  10  -6  -7   102.69   102.06     5.15 o
  10  -6  -6    68.29    70.78     4.39 o
  10   6  -5   332.10   343.38    18.06 o
  10  -6  -5   331.11   359.65    10.31 o
  10   6  -4   455.07   463.81    20.39 o
  10  -6  -4   453.67   484.82    11.84 o
  10   6  -3   361.70   339.89    16.02 o
  10  -6  -3   362.89   382.68    12.07 o
  10  -6  -2   711.47   746.05    10.58 o
  10   6  -1   129.96    85.03    14.56 o
  10  -6  -1   130.34   138.89     5.24 o
  10   6   0   395.46   379.33    15.43 o
  10  -6   0   392.55   409.58     9.30 o
  10   6   1   920.16   959.42    48.16 o
  10  -6   1   920.09   960.76    12.21 o
  10   6   2    46.18    57.59    14.18 o
  10  -6   2    44.42    51.73     3.73 o
  10   6   3   126.24   116.64    11.55 o
  10  -6   3   125.74   124.06     5.27 o
  10   6   4   572.84   560.91    23.47 o
  10  -6   4   573.19   627.36    13.57 o
  10   6   5   459.88   466.89    20.94 o
  10  -6   5   459.83   505.59    11.96 o
  10   6   6    76.58    80.05     8.06 o
  10  -6   6    76.16    67.62     5.32 o
  10   7  -7    64.21    71.98     5.95 o
  10  -7  -7    64.80    69.65     4.11 o
  10  -7  -6    71.11    78.17     5.71 o
  10   7  -5   483.04   466.50    20.71 o
  10  -7  -5   478.88   507.75    11.93 o
  10   7  -4    66.31    66.65     8.35 o
  10  -7  -4    66.71    79.24     4.56 o
  10   7  -3    31.67    24.16     5.06 o
  10  -7  -3    30.82    26.83     4.04 o
  10   7  -2  1205.27  1106.03    25.50 o
  10  -7  -2  1203.08  1273.25    14.00 o
  10   7  -1    48.26    39.53    12.26 o
  10  -7  -1    47.62    45.78     3.74 o
  10   7   0   567.11   587.70    19.36 o
  10  -7   0   569.45   681.77    12.35 o
  10   7   1    42.41    36.63    11.44 o
  10  -7   1    42.47    40.61     3.49 o
  10   7   2  1299.37  1197.15    57.52 o
  10  -7   2  1298.10  1367.90    17.10 o
  10   7   3    66.60    59.79     8.03 o
  10  -7   3    67.82    64.65     4.96 o
  10   7   4    42.42    48.33     7.72 o
  10  -7   4    42.58    44.26     4.02 o
  10   7   5   568.84   579.29    22.74 o
  10  -7   5   566.30   597.07    12.85 o
  10   7   6    84.81    72.56     7.20 o
  10  -7   6    84.77    87.35     4.46 o
  10  -8  -6   128.79   129.18     5.51 o
  10   8  -5    74.35    69.19     8.66 o
  10  -8  -5    74.27    76.04     4.85 o
  10   8  -4    31.03    38.24     6.63 o
  10  -8  -4    29.71    26.06     3.09 o
  10   8  -3   583.97   541.74    19.95 o
  10  -8  -3   583.28   600.83    12.81 o
  10  -8  -2   316.74   356.75     7.68 o
  10  -8  -1    59.61    57.33     3.43 o
  10   8   0   103.18    84.24     7.52 o
  10  -8   0   105.63   100.03     5.11 o
  10   8   1   201.59   167.53    21.59 o
  10  -8   1   202.51   207.59     6.18 o
  10   8   2   348.85   381.47    33.82 o
  10  -8   2   349.47   389.07     8.54 o
  10   8   3   443.72   401.16    20.43 o
  10  -8   3   443.04   485.99    12.15 o
  10   8   4    88.90    75.40     9.07 o
  10  -8   4    90.79    85.48     4.63 o
  10   8   5    52.83    47.21     7.16 o
  10  -8   5    53.07    54.86     3.65 o
  10   8   6   149.46   145.98     9.37 o
  10  -8   6   148.83   142.52     5.43 o
  10  -9  -6   490.48   486.11     8.78 o
  10   9  -5    45.75    35.75     6.34 o
  10  -9  -5    44.68    36.51     3.80 o
  10   9  -4   248.24   264.32    15.02 o
  10  -9  -4   251.09   272.99     7.09 o
  10   9  -3   177.02   146.88    10.49 o
  10  -9  -3   176.91   179.70     6.18 o
  10  -9  -2   560.30   540.78    10.66 o
  10  -9  -1   313.51   328.90     8.01 o
  10  -9   0   137.95   121.19     5.56 o
  10   9   1   296.74   310.02    30.29 o
  10  -9   1   298.67   307.45     6.81 o
  10   9   2   891.74   782.81    48.58 o
  10  -9   2   890.63   897.80    13.22 o
  10   9   3   197.63   199.64    15.33 o
  10  -9   3   196.11   214.27     6.97 o
  10   9   4   178.78   156.24    12.36 o
  10  -9   4   178.26   179.45     7.80 o
  10   9   5     0.14    -0.70     2.83 <
  10  -9   5     0.12    -3.63     1.75 <
  10   9   6   104.76    99.28     5.50 o
  10  -9   6   102.48   106.15     4.57 o
  10 -10  -6   297.75   304.38     6.75 o
  10  10  -5   254.31   227.04    13.46 o
  10 -10  -5   256.40   266.94     8.73 o
  10  10  -4   251.64   259.98    14.43 o
  10 -10  -4   250.35   261.05     6.89 o
  10  10  -3     9.97    11.49     3.97 <
  10 -10  -3     9.67    11.11     2.05 o
  10 -10  -2   341.81   335.98     8.75 o
  10 -10  -1     9.92    14.14     2.59 o
  10 -10   0    85.10    90.28     4.04 o
  10  10   1    29.86    47.80    12.78 o
  10 -10   1    29.31    33.44     3.29 o
  10  10   2   344.16   317.61    32.31 o
  10 -10   2   344.31   342.04     8.38 o
  10 -10   3    15.59    18.17     2.75 o
  10  10   4   139.04   130.74    11.10 o
  10 -10   4   140.03   147.66     8.80 o
  10  10   5   205.87   203.34    12.14 o
  10 -10   5   207.74   213.16     7.59 o
  10  10   6   286.90   265.48    12.30 o
  10 -10   6   290.27   277.23     8.81 o
  10 -11  -6    84.56    91.49     3.66 o
  10  11  -5   102.24    92.43     8.29 o
  10 -11  -5   103.63    99.73     5.40 o
  10  11  -4   139.80   138.35    10.29 o
  10 -11  -4   140.74   148.70     6.05 o
  10 -11  -3    87.05    93.37     3.99 o
  10 -11  -2    91.41    92.12     5.40 o
  10 -11  -1    52.55    50.69     3.66 o
  10  11   0    62.06    80.53    16.70 o
  10 -11   0    66.18    64.09     4.06 o
  10  11   1   121.54    96.66    18.09 o
  10 -11   1   118.80   126.64     6.35 o
  10  11   2   144.37   167.84    22.72 o
  10 -11   2   145.12   154.07     5.88 o
  10 -11   3   137.85   143.38     5.83 o
  10  11   4    17.47    20.16     4.72 o
  10 -11   4    17.34    16.81     3.70 o
  10  11   5    73.90    65.14     6.78 o
  10 -11   5    73.86    74.91     4.66 o
  10  11   6   281.69   251.26    11.37 o
  10 -11   6   279.63   276.92     8.41 o
  10 -12  -6    43.58    44.68     3.65 o
  10  12  -5     3.87     7.44     3.69 <
  10 -12  -5     3.44     7.19     1.93 o
  10  12  -4   247.14   218.61    12.07 o
  10 -12  -4   246.92   247.97     6.75 o
  10 -12  -3    45.91    45.86     2.99 o
  10 -12  -2  1062.41  1116.97    15.44 o
  10 -12  -1    87.84    86.93     6.28 o
  10  12   0  4890.17  4557.21   119.21 o
  10 -12   0  4884.22  5084.33    37.60 o
  10  12   1   250.68   235.25    27.01 o
  10 -12   1   253.31   263.55     9.09 o
  10 -12   2  1270.80  1310.39    15.11 o
  10 -12   3    50.75    51.91     3.80 o
  10  12   4    15.30    13.20     4.09 o
  10 -12   4    15.60    14.41     2.98 o
  10 -12   5    13.80    13.78     2.55 o
  10 -12   6    11.24    10.59     3.18 o
  10 -13  -5   110.56   118.27     5.41 o
  10 -13  -4   458.37   487.07    10.16 o
  10 -13  -3    99.97    96.18     5.05 o
  10 -13  -2   319.46   343.25     8.72 o
  10 -13  -1   196.49   206.94     8.19 o
  10 -13   0  1969.06  2005.77    23.98 o
  10 -13   1   170.37   186.41     6.79 o
  10 -13   2    96.96   112.35     6.25 o
  10 -13   3    94.01    95.68     4.82 o
  10  13   4   247.32   210.04    12.05 o
  10 -13   4   248.11   236.10     6.93 o
  10 -13   5    70.85    77.97     4.29 o
  10 -14  -5   254.06   268.66     7.41 o
  10 -14  -4   154.17   153.55     5.72 o
  10 -14  -3    45.32    47.68     3.63 o
  10 -14  -2   325.22   332.48     8.49 o
  10 -14  -1   152.52   153.38     7.17 o
  10 -14   0   938.79   950.08    14.69 o
  10 -14   1    71.83    78.09     4.68 o
  10 -14   2    39.03    33.06     3.89 o
  10 -14   3   130.40   128.62     5.29 o
  10 -14   4   668.67   684.06    11.20 o
  10 -14   5   169.93   189.34     6.03 o
  10 -15  -5    65.10    78.44     4.97 o
  10 -15  -4   268.52   275.51     8.37 o
  10 -15  -3   493.18   509.61    11.97 o
  10 -15  -2  2268.42  2295.97    25.32 o
  10 -15  -1   120.84   121.00     8.05 o
  10 -15   0  2687.50  2954.54    30.63 o
  10 -15   1   265.93   260.89     7.92 o
  10 -15   2  2473.17  2537.72    27.14 o
  10 -15   3   309.79   319.63     7.17 o
  10 -15   4   132.67   132.11     4.86 o
  10 -15   5    62.74    61.23     3.39 o
  10 -16  -5   365.02   397.79    13.58 o
  10 -16  -4   108.28   103.17     6.26 o
  10 -16  -3    56.93    48.32     3.39 o
  10 -16  -2  1194.98  1255.65    19.16 o
  10 -16  -1    84.65    78.01     5.42 o
  10 -16   0  5838.30  6144.63    43.60 o
  10 -16   1   159.94   159.55     6.22 o
  10 -16   2  1571.68  1675.82    21.64 o
  10 -16   3   114.14   108.03     5.65 o
  10 -16   4    30.52    30.43     2.48 o
  10 -17  -4   329.97   330.98     9.81 o
  10 -17  -3   246.20   238.51     6.28 o
  10 -17  -2   218.27   219.50     7.86 o
  10 -17  -1    14.54    13.67     2.98 o
  10 -17   0   923.48   911.40    13.82 o
  10 -17   1    28.14    22.99     2.92 o
  10 -17   2   266.70   279.99     7.42 o
  10 -17   3    40.18    32.92     3.23 o
  10 -17   4    48.19    45.04     3.06 o
  10 -18  -4   332.97   329.74     8.73 o
  10 -18  -3    47.20    46.70     3.34 o
  10 -18  -2    85.50    85.97     4.79 o
  10 -18  -1    38.94    41.02     3.82 o
  10 -18   0   110.51   123.28     6.07 o
  10 -18   1     2.40     2.25     1.68 <
  10 -18   2    86.63    87.86     4.88 o
  10 -18   3     4.01     5.86     1.83 o
  10 -18   4   357.59   358.90    13.24 o
  10 -19  -3    12.34     9.46     2.26 o
  10 -19  -2    58.59    59.34     4.49 o
  10 -19  -1     9.28     6.95     2.07 o
  10 -19   0    17.20    16.77     2.66 o
  10 -19   1     7.74     7.69     2.60 <
  10 -19   2    12.43     9.54     2.53 o
  10 -19   3    10.94    14.92     2.32 o
  10 -20  -2    10.61    15.31     2.45 o
  10 -20  -1    10.53    12.18     2.11 o
  10 -20   0    47.77    59.19     6.83 o
  10 -20   1    12.25     8.38     2.25 o
  10 -20   2    55.77    65.80     4.45 o
  10 -21  -1   154.61   147.00     8.08 o
  10 -21   0   933.77   959.18    22.44 o
  10 -21   1    56.68    62.66     6.19 o
  11   0  -7   924.87   932.40    20.27 o
  11   0  -6   113.64   112.19     6.77 o
  11   0  -5     0.09     2.65     2.49 <
  11   0  -4    21.60    17.64     3.73 o
  11   0  -3   502.10   499.80    11.73 o
  11   0  -2   355.22   356.22    11.04 o
  11   0  -1   542.72   471.25    11.48 o
  11   0   0    12.20    14.78     2.45 o
  11   0   1   116.83    96.08     4.83 o
  11   0   2   218.53   224.68     7.69 o
  11   0   3   690.62   676.41    13.62 o
  11   0   4     5.36     6.32     5.40 <
  11   0   5     9.28    13.95     3.85 o
  11   0   6     8.63    13.22     2.26 o
  11   0   7   682.45   674.64    17.29 o
  11   1  -7    65.79    69.63     5.91 o
  11  -1  -7    67.13    70.07     5.79 o
  11   1  -6    53.37    46.01     4.56 o
  11  -1  -6    53.74    56.22     3.98 o
  11   1  -5     1.73     4.40     2.90 <
  11  -1  -5     1.63     4.42     2.29 <
  11   1  -4    96.26   107.69     7.11 o
  11  -1  -4    96.18   106.65     5.96 o
  11   1  -3  1010.98   979.32    24.49 o
  11  -1  -3  1011.25   963.56    16.19 o
  11   1  -2    67.11    69.59     4.85 o
  11  -1  -2    67.15    69.07     4.54 o
  11   1  -1   486.15   484.99    12.98 o
  11  -1  -1   483.85   515.12    10.32 o
  11   1   0     4.08     7.04     2.51 <
  11  -1   0     4.06     5.82     2.36 <
  11   1   1   436.42   391.56    11.15 o
  11  -1   1   439.12   415.17     8.31 o
  11   1   2    89.78    89.98     5.50 o
  11  -1   2    91.22    91.36     4.26 o
  11   1   3   610.40   594.06    23.79 o
  11  -1   3   611.65   617.56    11.40 o
  11   1   4    76.42    79.96     9.72 o
  11  -1   4    75.68    86.38     9.83 o
  11   1   5     0.12    -0.75     3.52 <
  11  -1   5     0.07    -1.19     3.32 <
  11   1   6    64.00    63.50     4.02 o
  11  -1   6    64.61    64.25     4.02 o
  11   1   7    55.50    61.17     5.45 o
  11  -1   7    54.99    60.37     5.42 o
  11   2  -7     7.46     4.15     2.26 <
  11  -2  -7     7.67     6.03     2.48 <
  11   2  -6    40.66    43.55     4.30 o
  11  -2  -6    41.59    44.51     3.70 o
  11   2  -5   256.74   256.67    10.41 o
  11  -2  -5   254.20   262.36    11.08 o
  11   2  -4    90.76   107.02     9.09 o
  11  -2  -4    92.19    98.25     6.82 o
  11   2  -3  1630.50  1660.44    42.48 o
  11  -2  -3  1627.88  1660.09    21.28 o
  11   2  -2   399.91   411.92    14.77 o
  11  -2  -2   398.87   407.10     9.77 o
  11   2  -1   513.52   541.74    15.41 o
  11  -2  -1   512.04   562.31    10.95 o
  11   2   0     7.23     9.90     2.55 o
  11  -2   0     7.19     6.92     1.96 o
  11   2   1   695.27   756.95    22.75 o
  11  -2   1   695.51   769.05    11.89 o
  11   2   2   259.15   260.68     8.82 o
  11  -2   2   260.39   271.15     7.18 o
  11   2   3  1762.46  1690.80    39.59 o
  11  -2   3  1759.80  1822.25    22.10 o
  11   2   4    73.58    97.29    10.77 o
  11  -2   4    73.05    82.34     6.26 o
  11   2   5   275.37   293.82    11.68 o
  11  -2   5   275.30   289.20    11.66 o
  11   2   6     4.17     5.51     2.51 <
  11  -2   6     4.16     3.63     2.49 <
  11   3  -7     6.46     9.50     3.05 o
  11  -3  -7     6.73    12.37     3.28 o
  11   3  -6   149.02   147.36     5.88 o
  11  -3  -6   149.12   158.81     6.25 o
  11   3  -5  1029.85  1066.46    20.64 o
  11  -3  -5  1027.74  1097.26    17.58 o
  11   3  -4   114.38   108.44     8.59 o
  11  -3  -4   113.11   111.91     6.02 o
  11   3  -3  1118.21  1200.58    67.68 o
  11  -3  -3  1119.36  1125.23    14.78 o
  11   3  -2   132.08   121.94    11.43 o
  11  -3  -2   131.13   115.00     4.88 o
  11   3  -1   236.89   224.80     9.88 o
  11  -3  -1   235.72   227.22     6.28 o
  11   3   0     2.17     2.19     3.70 <
  11  -3   0     2.18     5.95     2.19 <
  11   3   1   279.88   220.65    12.99 o
  11  -3   1   282.12   244.26     7.17 o
  11   3   2   275.81   260.02    10.69 o
  11  -3   2   277.14   266.10     7.22 o
  11   3   3  1478.04  1420.88    35.68 o
  11  -3   3  1475.19  1491.41    20.09 o
  11   3   4    24.72    25.05     6.74 o
  11  -3   4    24.87    30.93     3.57 o
  11   3   5   924.45  1019.09    21.04 o
  11  -3   5   923.60  1030.14    21.51 o
  11   3   6    70.32    67.71     5.15 o
  11  -3   6    70.11    73.93     5.37 o
  11   4  -7   127.72   120.99     7.59 o
  11   4  -6   280.47   274.62    13.85 o
  11  -4  -6   280.35   298.43     8.30 o
  11  -4  -5   313.08   337.04     9.88 o
  11  -4  -4   237.74   243.88     8.41 o
  11   4  -3   545.96   511.06    44.45 o
  11  -4  -3   547.42   551.13    12.52 o
  11   4  -2   215.81   172.00    13.57 o
  11  -4  -2   212.68   204.16     6.46 o
  11   4  -1   355.22   331.37    12.07 o
  11  -4  -1   364.08   364.11     7.98 o
  11   4   0     3.77     3.96     3.04 <
  11  -4   0     3.83     3.89     1.82 <
  11   4   1    40.84    24.00     5.77 o
  11  -4   1    36.73    32.14     3.03 o
  11   4   2   222.29   213.90    13.71 o
  11  -4   2   220.73   228.41     6.04 o
  11   4   3   348.11   373.23    19.17 o
  11  -4   3   349.86   369.08    10.21 o
  11   4   4   334.47   338.76    18.89 o
  11  -4   4   332.08   334.22    10.06 o
  11   4   5   282.52   307.02    11.57 o
  11  -4   5   283.67   298.94    11.67 o
  11   4   6    20.29    24.95     3.65 o
  11  -4   6    20.19    24.83     3.60 o
  11   5  -6    41.46    44.97     6.48 o
  11  -5  -6    40.35    40.79     3.35 o
  11  -5  -5     7.52    11.28     2.75 o
  11  -5  -4   881.68   898.50    16.08 o
  11   5  -3    50.78    27.55    11.76 <
  11  -5  -3    52.19    61.46     3.82 o
  11   5  -2    39.73    19.89    11.63 <
  11  -5  -2    40.47    48.27     3.56 o
  11   5  -1    23.12     9.47     4.86 <
  11  -5  -1    23.28    18.73     2.75 o
  11   5   0    35.69    38.43     5.71 o
  11  -5   0    35.71    36.96     2.85 o
  11   5   1   107.58   118.40     9.91 o
  11  -5   1   109.04   117.58     4.54 o
  11   5   2    81.50    64.68    15.46 o
  11  -5   2    82.27    93.09     5.45 o
  11   5   3    57.21    65.24     9.13 o
  11  -5   3    58.61    48.77     4.21 o
  11   5   4   469.98   427.89    21.04 o
  11  -5   4   470.01   470.90    11.85 o
  11   5   5    20.45    25.38     3.83 o
  11  -5   5    20.41    22.82     3.17 o
  11   5   6   216.39   206.71     8.47 o
  11  -5   6   216.42   238.24     8.92 o
  11   6  -6     8.44     9.64     3.98 <
  11  -6  -6     7.97     8.36     2.08 o
  11  -6  -5   416.40   447.38     9.36 o
  11   6  -4   223.22   187.98    13.18 o
  11  -6  -4   225.86   223.50     8.31 o
  11   6  -3   130.33   104.13    21.90 o
  11  -6  -3   131.07   133.85     6.22 o
  11   6  -2    88.81    95.96    19.19 o
  11  -6  -2    91.45    96.93     4.69 o
  11   6  -1   495.96   485.97    19.83 o
  11  -6  -1   492.12   547.02    11.56 o
  11   6   0    11.48     9.49     3.85 <
  11  -6   0    11.53     9.73     2.05 o
  11   6   1   479.39   445.93    34.70 o
  11  -6   1   479.78   468.99     8.93 o
  11   6   2    52.98    12.26     8.70 <
  11  -6   2    55.08    57.86     5.61 o
  11   6   3     3.06     5.58     3.86 <
  11  -6   3     2.76     3.55     2.14 <
  11   6   4   257.96   241.62    15.94 o
  11  -6   4   258.36   252.47     8.85 o
  11   6   5   387.37   424.83    19.68 o
  11  -6   5   388.95   418.03    10.56 o
  11   6   6     2.12     3.48     2.10 <
  11  -6   6     2.25     0.96     2.29 <
  11   7  -6   359.68   326.62    15.17 o
  11  -7  -6   362.85   361.13     8.84 o
  11  -7  -5   361.46   369.10     8.50 o
  11   7  -4   229.32   212.95    13.89 o
  11  -7  -4   228.30   249.98     8.79 o
  11   7  -3   197.04   238.34    31.01 o
  11  -7  -3   191.94   218.07     7.15 o
  11   7  -2   121.49   122.31    21.63 o
  11  -7  -2   121.64   120.35     5.30 o
  11   7  -1   527.27   501.61    20.43 o
  11  -7  -1   531.12   582.18    12.09 o
  11   7   0     3.45     0.70     2.98 <
  11  -7   0     3.52     5.18     2.13 <
  11   7   1   416.86   461.85    36.35 o
  11  -7   1   413.24   449.56    10.30 o
  11   7   2    68.68    63.41    15.48 o
  11  -7   2    67.96    62.59     4.15 o
  11   7   3   543.59   581.43    24.68 o
  11  -7   3   544.65   626.89    13.97 o
  11   7   4   107.10   100.35    10.66 o
  11  -7   4   108.45   104.71     5.06 o
  11   7   5   385.91   404.07    18.75 o
  11  -7   5   388.14   407.09    10.23 o
  11   7   6   239.49   232.81     8.42 o
  11  -7   6   239.40   249.86     8.52 o
  11   8  -6   187.94   168.49    10.84 o
  11  -8  -6   188.11   189.32     5.27 o
  11  -8  -5   464.30   469.73     8.52 o
  11   8  -4   186.44   173.03    12.50 o
  11  -8  -4   190.82   196.64     6.88 o
  11  -8  -3   368.05   422.94     9.87 o
  11   8  -2   552.87   535.69    40.60 o
  11  -8  -2   552.09   547.07    10.85 o
  11  -8  -1   215.31   213.67     7.85 o
  11   8   0     2.57    10.18     4.81 <
  11  -8   0     2.72     3.86     2.08 <
  11   8   1   269.04   233.22    27.41 o
  11  -8   1   269.65   293.27     7.69 o
  11   8   2   394.69   319.96    32.77 o
  11  -8   2   395.94   412.84     9.04 o
  11   8   3   411.59   399.13    18.65 o
  11  -8   3   410.56   458.57    12.07 o
  11   8   4   597.38   568.72    23.30 o
  11  -8   4   591.03   617.72    13.94 o
  11   8   5   278.92   269.22    14.85 o
  11  -8   5   280.07   277.22     8.32 o
  11   8   6    46.51    36.21     3.51 o
  11  -8   6    47.24    44.25     2.94 o
  11   9  -6    11.54     8.28     3.52 <
  11  -9  -6    11.75    11.61     1.62 o
  11  -9  -5   181.51   193.84     5.45 o
  11  -9  -4   300.03   305.43     8.40 o
  11  -9  -3    71.02    82.06     4.63 o
  11  -9  -2    45.41    43.51     3.55 o
  11  -9  -1   101.53    95.37     5.48 o
  11   9   0     2.40     2.61     4.20 <
  11  -9   0     2.45     3.03     2.26 <
  11   9   1    32.03    37.18    12.72 <
  11  -9   1    31.38    33.82     2.66 o
  11   9   2   119.09   109.34    20.44 o
  11  -9   2   118.38   109.37     4.87 o
  11   9   3    51.84    54.27     7.30 o
  11  -9   3    51.18    54.40     4.70 o
  11   9   4   121.95   114.82    10.89 o
  11  -9   4   122.43   123.27     6.54 o
  11   9   5   123.49   109.71     9.30 o
  11  -9   5   123.16   130.57     5.75 o
  11   9   6    22.83    17.50     2.41 o
  11  -9   6    22.89    22.23     2.66 o
  11  10  -6    80.62    72.56     4.68 o
  11 -10  -6    79.97    85.21     3.93 o
  11 -10  -5    56.53    49.11     3.31 o
  11 -10  -4    95.32    93.34     4.82 o
  11 -10  -3    28.52    24.78     2.78 o
  11 -10  -2    26.45    21.35     3.47 o
  11 -10  -1   172.03   191.07     7.31 o
  11  10   0     6.46    24.72     9.67 <
  11 -10   0     6.47     5.66     1.95 <
  11  10   1    10.47    18.57    12.36 <
  11 -10   1    11.56     9.96     2.55 o
  11 -10   2     1.70     2.65     2.12 <
  11  10   3     4.83     7.45     4.20 <
  11 -10   3     4.75     5.67     2.11 <
  11  10   4    28.23    28.94     5.77 o
  11 -10   4    28.17    23.78     4.32 o
  11  10   5    45.25    43.50     6.06 o
  11 -10   5    45.33    43.62     3.55 o
  11  10   6     5.00     5.51     2.51 <
  11 -10   6     4.92     2.98     2.46 <
  11  11  -6    27.67    30.39     4.69 o
  11 -11  -6    28.44    31.61     4.50 o
  11 -11  -5   142.12   163.54     5.47 o
  11 -11  -4   185.61   190.87     6.49 o
  11 -11  -3   204.86   200.10     6.17 o
  11 -11  -2   100.35   128.07     5.62 o
  11  11  -1   176.08   159.56    11.61 o
  11 -11  -1   175.70   204.09     7.95 o
  11  11   0     2.65    20.73    10.55 <
  11 -11   0     2.70     4.65     1.84 <
  11  11   1   241.65   148.66    22.30 o
  11 -11   1   241.40   261.22     9.90 o
  11 -11   2   132.22   145.73     5.89 o
  11 -11   3   210.34   196.77     6.76 o
  11  11   4    96.72    89.54     9.04 o
  11 -11   4    97.25   107.32     7.24 o
  11  11   5   209.80   178.83    10.25 o
  11 -11   5   209.95   226.73     7.11 o
  11 -12  -5    35.30    40.70     3.25 o
  11 -12  -4    11.52     8.47     3.22 <
  11 -12  -3    46.54    47.35     3.76 o
  11 -12  -2   312.67   333.92     8.67 o
  11  12  -1     3.35    10.70     3.60 <
  11 -12  -1     3.80     3.79     2.12 <
  11 -12   0     3.24     3.58     2.15 <
  11 -12   1    19.10    19.16     2.76 o
  11 -12   2   100.41   103.50     5.08 o
  11 -12   3    73.58    73.17     4.38 o
  11  12   4    17.78    13.25     4.10 o
  11 -12   4    16.98    15.18     2.98 o
  11  12   5    36.21    35.90     4.17 o
  11 -12   5    35.88    42.38     3.23 o
  11 -13  -5     6.12     6.88     2.46 <
  11 -13  -4   418.87   432.55    13.38 o
  11 -13  -3   107.09   103.34     4.93 o
  11 -13  -2    52.61    52.48     4.66 o
  11 -13  -1   238.34   221.82     8.57 o
  11 -13   0    33.37    35.77     4.05 o
  11 -13   1     5.66     4.60     2.29 <
  11 -13   2   540.43   559.59    13.21 o
  11 -13   3   102.11   101.68     4.85 o
  11  13   4   187.43   156.21    10.23 o
  11 -13   4   189.74   192.95     7.15 o
  11 -13   5    22.80    20.88     2.29 o
  11 -14  -5    92.18    95.04     5.31 o
  11 -14  -4   227.09   236.35     9.69 o
  11 -14  -3     7.58     7.78     3.21 <
  11 -14  -2  2572.49  2638.94    27.80 o
  11 -14  -1   487.21   451.15    11.88 o
  11 -14   0    13.96    10.06     2.62 o
  11 -14   1   347.91   319.69     8.75 o
  11 -14   2  1716.33  1807.36    23.07 o
  11 -14   3    21.00    15.67     2.33 o
  11 -14   4   423.35   402.55     9.71 o
  11 -14   5    28.46    26.67     2.87 o
  11 -15  -5    62.75    66.80     4.01 o
  11 -15  -4    85.67    79.88     5.65 o
  11 -15  -3   175.12   178.88     9.03 o
  11 -15  -2   104.32   131.43     8.18 o
  11 -15  -1    99.74    94.27     5.94 o
  11 -15   0     7.15     9.79     2.63 o
  11 -15   1   235.52   207.15     7.03 o
  11 -15   2   485.92   492.32    11.83 o
  11  15   3    60.22    68.35     6.60 o
  11 -15   3    59.07    64.87     3.88 o
  11 -15   4   131.45   132.64     5.32 o
  11 -16  -4   527.09   539.29    12.62 o
  11 -16  -3    31.37    33.38     3.30 o
  11 -16  -2    29.19    29.22     3.48 o
  11 -16  -1   154.28   151.55     7.02 o
  11 -16   0    43.96    40.90     4.30 o
  11 -16   1     7.39     8.54     2.89 <
  11 -16   2    70.94    70.33     4.76 o
  11 -16   3   104.26    97.34     5.10 o
  11 -16   4   323.62   331.52     9.79 o
  11 -17  -4   665.74   707.19    13.13 o
  11 -17  -3   317.66   314.72     8.08 o
  11 -17  -2   189.43   195.65     7.19 o
  11 -17  -1    16.16    15.09     3.03 o
  11 -17   0     9.02     5.98     2.09 <
  11 -17   1    31.14    30.75     3.36 o
  11 -17   2   181.14   178.22     5.75 o
  11 -17   3    16.61    12.71     2.38 o
  11 -17   4   385.21   398.73     9.69 o
  11 -18  -3   183.50   194.56     7.54 o
  11 -18  -2   431.70   457.76    10.00 o
  11 -18  -1     8.67     7.67     2.31 o
  11 -18   0     5.93     6.41     2.29 <
  11 -18   1    44.40    44.61     3.03 o
  11 -18   2   391.60   407.39     9.34 o
  11 -18   3   177.89   171.82     5.55 o
  11 -19  -3    17.25    19.86     3.60 o
  11 -19  -2   233.89   219.85     6.34 o
  11 -19  -1   175.31   180.44     6.24 o
  11 -19   0    20.58    19.15     2.55 o
  11 -19   1    45.65    42.88     4.00 o
  11 -19   2   235.47   232.19     6.39 o
  11 -20  -2    15.35    21.12     3.80 o
  11 -20  -1   141.83   133.07     6.03 o
  11 -20   0     1.94     4.89     3.17 <
  11 -20   1   150.65   158.36     9.74 o
  11 -20   2    51.95    39.37     4.73 o
  12   0  -6   100.51   104.45     6.08 o
  12   0  -5     5.41     2.43     3.14 <
  12   0  -4   106.94   103.67     5.93 o
  12   0  -3     1.40     6.27     2.93 <
  12   0  -2   291.08   286.29    10.37 o
  12   0  -1     3.74     6.60     3.56 <
  12   0   0   325.82   328.76     8.58 o
  12   0   1     2.99    -0.35     1.72 <
  12   0   2   224.51   211.27     7.77 o
  12   0   3     5.77     8.04     2.65 o
  12   0   4   191.22   179.24    13.61 o
  12   0   5     2.48     1.89     2.81 <
  12   0   6     4.82     7.53     1.74 o
  12   1  -6   264.86   270.01     9.29 o
  12  -1  -6   263.47   279.76     9.69 o
  12   1  -5   182.68   180.64     7.28 o
  12  -1  -5   179.43   183.39     7.25 o
  12   1  -4   199.22   194.90     7.83 o
  12  -1  -4   200.16   198.92     8.01 o
  12   1  -3    25.00    20.19     3.44 o
  12  -1  -3    23.87    25.63     4.54 o
  12   1  -2     0.55     0.03     2.53 <
  12  -1  -2     0.56     0.83     2.24 <
  12   1  -1    30.19    24.88     4.22 o
  12  -1  -1    30.50    25.17     4.39 o
  12   1   0   299.56   303.52    10.47 o
  12  -1   0   294.33   285.45     9.04 o
  12   1   1    30.84    29.80     3.81 o
  12  -1   1    30.44    34.38     3.05 o
  12   1   2   121.75   106.29     6.02 o
  12  -1   2   121.96   115.54     6.05 o
  12   1   3   155.24   148.88    12.90 o
  12  -1   3   153.99   154.10     7.06 o
  12   1   4   173.33   187.83    14.15 o
  12  -1   4   172.10   166.29    13.09 o
  12   1   5   218.72   211.77     9.83 o
  12  -1   5   216.58   214.23     9.86 o
  12   1   6   170.12   174.55     5.82 o
  12  -1   6   170.27   182.30     7.58 o
  12   2  -6    69.11    62.67     4.82 o
  12  -2  -6    69.71    69.93     5.16 o
  12   2  -5   552.75   565.04    12.45 o
  12  -2  -5   560.15   599.39    16.04 o
  12   2  -4   284.95   262.15     8.97 o
  12  -2  -4   286.85   297.43     9.56 o
  12   2  -3    13.92     7.52     3.03 <
  12  -2  -3    13.77    12.70     2.98 o
  12   2  -2    20.63    26.10     4.42 o
  12  -2  -2    20.46    20.20     3.60 o
  12   2  -1    22.44    23.46     4.19 o
  12  -2  -1    22.59    24.46     3.10 o
  12   2   0   183.52   168.84     8.18 o
  12  -2   0   185.75   176.87     6.47 o
  12   2   1    66.08    57.55     6.81 o
  12  -2   1    66.39    59.46     3.71 o
  12   2   2    38.76    30.74     4.97 o
  12  -2   2    38.76    37.72     3.85 o
  12   2   3    38.97    43.79     8.09 o
  12  -2   3    38.76    39.45     3.92 o
  12   2   4    20.40    29.73     7.22 o
  12  -2   4    21.04    33.07     3.87 o
  12   2   5   295.15   319.73    11.87 o
  12  -2   5   300.43   328.23    12.04 o
  12   2   6   261.53   284.23     9.31 o
  12  -2   6   262.49   275.13     9.27 o
  12   3  -6    88.06    91.78     5.78 o
  12  -3  -6    88.30    86.02     5.55 o
  12   3  -5   234.02   243.49    10.85 o
  12  -3  -5   232.76   249.71    10.56 o
  12   3  -4    43.96    33.49     7.05 o
  12  -3  -4    42.76    42.37     4.17 o
  12   3  -3   576.68   577.82    19.11 o
  12  -3  -3   576.15   619.40    15.77 o
  12   3  -2    73.12    70.04     6.55 o
  12  -3  -2    74.61    67.92     3.92 o
  12   3  -1   458.38   405.68    13.69 o
  12  -3  -1   458.34   424.71    10.36 o
  12   3   0    62.31    74.11     7.81 o
  12  -3   0    63.34    64.90     4.01 o
  12   3   1     1.05    12.78     4.83 <
  12  -3   1     0.97     0.60     1.93 <
  12   3   2    10.37    10.90     2.91 o
  12  -3   2    10.08    11.88     2.08 o
  12   3   3   522.38   585.41    24.43 o
  12  -3   3   523.22   544.03    12.52 o
  12   3   4    16.06    22.63     6.88 o
  12  -3   4    16.82    10.31     2.30 o
  12   3   5   313.10   332.28    11.85 o
  12  -3   5   310.25   332.27    11.90 o
  12   3   6    21.09    12.93     2.71 o
  12  -3   6    21.30    22.32     3.05 o
  12   4  -6    80.05    76.41     5.33 o
  12  -4  -6    78.67    86.28     5.49 o
  12   4  -5   494.93   504.88    15.24 o
  12  -4  -5   495.30   538.55    15.17 o
  12   4  -4   160.96   167.50    14.19 o
  12  -4  -4   161.91   182.91     7.45 o
  12   4  -3  2191.95  2149.39    36.96 o
  12  -4  -3  2192.07  2218.87    21.98 o
  12   4  -2   153.20   139.32     9.50 o
  12  -4  -2   154.78   151.56     5.85 o
  12   4  -1    89.06    86.26     6.60 o
  12  -4  -1    88.57    89.88     4.78 o
  12   4   0   114.57   105.94     9.93 o
  12  -4   0   113.26   116.99     5.38 o
  12   4   1  1099.11  1067.23    29.69 o
  12  -4   1  1098.47  1086.22    15.51 o
  12   4   2     0.61     3.02     4.75 <
  12  -4   2     0.55    -0.46     1.82 <
  12   4   3  1382.28  1352.60    36.58 o
  12  -4   3  1379.94  1405.91    20.03 o
  12   4   4    14.88    13.47     6.57 <
  12  -4   4    15.37    18.56     3.10 o
  12   4   5   536.31   554.81    14.95 o
  12  -4   5   537.37   580.53    15.42 o
  12   4   6    52.17    54.29     4.42 o
  12  -4   6    50.88    50.58     4.15 o
  12   5  -6    59.70    65.41     4.98 o
  12  -5  -6    59.64    59.77     3.68 o
  12   5  -5   817.11   793.72    27.04 o
  12  -5  -5   811.72   829.45    18.56 o
  12  -5  -4    74.87    74.34     5.05 o
  12   5  -3  1414.37  1379.94    33.72 o
  12  -5  -3  1418.38  1489.84    15.77 o
  12   5  -2     3.75     3.90     3.83 <
  12  -5  -2     3.75     1.06     2.19 <
  12   5  -1   452.42   447.37    19.91 o
  12  -5  -1   450.48   473.61    11.06 o
  12   5   0    46.21    55.73     8.14 o
  12  -5   0    47.38    50.84     3.28 o
  12   5   1   449.11   406.43    18.62 o
  12  -5   1   448.50   447.61    10.23 o
  12   5   2    93.34    88.30     9.78 o
  12  -5   2    93.29    95.96     5.76 o
  12   5   3  2175.09  2150.91    45.59 o
  12  -5   3  2177.70  2256.16    25.24 o
  12   5   4   125.53   131.44    12.48 o
  12  -5   4   126.47   127.60     6.42 o
  12   5   5   607.35   603.36    15.04 o
  12  -5   5   599.99   619.36    15.59 o
  12   5   6    20.26    23.38     3.14 o
  12  -5   6    20.72    24.40     2.98 o
  12   6  -6   131.17   122.89     6.28 o
  12  -6  -6   131.38   129.14     5.06 o
  12   6  -5   295.57   260.13    15.78 o
  12  -6  -5   299.72   298.42     9.05 o
  12  -6  -4    90.40    95.38     4.83 o
  12  -6  -3   915.90   915.43    12.48 o
  12   6  -2    11.09    16.91     4.23 o
  12  -6  -2    11.08    22.96     3.10 o
  12   6  -1   218.47   187.78    13.32 o
  12  -6  -1   218.63   222.38     7.84 o
  12   6   0    38.38    45.64     7.13 o
  12  -6   0    39.13    37.27     3.54 o
  12   6   1    68.03    62.89     8.34 o
  12  -6   1    69.90    78.56     4.28 o
  12   6   2    54.57    31.88     6.64 o
  12  -6   2    55.97    63.73     6.10 o
  12   6   3   599.44   608.08    24.21 o
  12  -6   3   595.66   643.91    14.35 o
  12   6   4    25.47    31.17     6.73 o
  12  -6   4    27.12    23.52     2.81 o
  12   6   5   226.74   215.00    13.71 o
  12  -6   5   229.64   219.48     7.31 o
  12   6   6    60.84    50.01     4.05 o
  12  -6   6    60.09    57.00     4.04 o
  12   7  -6   245.42   237.59     8.34 o
  12  -7  -6   246.97   258.38     8.73 o
  12   7  -5    56.66    55.16     8.16 o
  12  -7  -5    55.92    62.86     3.68 o
  12  -7  -4    19.58    18.36     2.74 o
  12  -7  -3   151.14   155.95     5.39 o
  12  -7  -2     6.36     2.70     1.80 <
  12   7  -1    89.25    73.71     8.79 o
  12  -7  -1    87.36    90.79     5.42 o
  12   7   0   290.53   284.24    16.78 o
  12  -7   0   286.94   288.73     8.72 o
  12   7   1   199.85   151.49    22.22 o
  12  -7   1   199.86   191.60     6.54 o
  12   7   2    43.90    31.29     7.32 o
  12  -7   2    44.49    33.44     3.76 o
  12   7   3    16.85    20.57     5.81 o
  12  -7   3    17.41    20.31     3.38 o
  12   7   4   146.37   147.23    12.48 o
  12  -7   4   145.17   160.90     7.19 o
  12   7   5   137.74   139.51    10.88 o
  12  -7   5   136.84   138.70     5.76 o
  12   7   6   177.26   151.87     6.30 o
  12  -7   6   176.85   174.57     9.87 o
  12   8  -6    41.27    38.89     3.61 o
  12  -8  -6    39.50    42.18     3.75 o
  12  -8  -5   111.15   113.32     4.69 o
  12  -8  -4   258.42   293.32     9.45 o
  12   8  -3   167.35   152.96    10.94 o
  12  -8  -3   165.91   167.06     6.45 o
  12  -8  -2   178.63   153.49     6.99 o
  12   8  -1    83.76    57.40     8.00 o
  12  -8  -1    83.77    73.49     4.82 o
  12   8   0   398.59   383.20    18.99 o
  12  -8   0   401.89   439.91    10.84 o
  12   8   1   111.90   114.03    20.08 o
  12  -8   1   112.15   111.04     4.98 o
  12  -8   2    27.29    20.10     2.80 o
  12   8   3   125.44   121.26    10.69 o
  12  -8   3   124.55   132.45     6.86 o
  12   8   4   193.01   210.43    14.46 o
  12  -8   4   195.32   201.99     7.96 o
  12   8   5   116.47   109.18     9.42 o
  12  -8   5   117.42   116.21     6.66 o
  12   8   6   182.46   175.33     9.27 o
  12  -8   6   183.01   193.17     9.92 o
  12   9  -6    35.21    31.42     3.13 o
  12  -9  -6    35.94    32.05     3.13 o
  12   9  -5   113.22   105.57     8.66 o
  12  -9  -5   111.29   114.38     4.58 o
  12  -9  -4   400.77   436.05     9.75 o
  12   9  -3    40.50    49.04     6.29 o
  12  -9  -3    39.96    35.48     3.40 o
  12  -9  -2   137.85   125.42     5.48 o
  12   9  -1     6.48     0.45     3.65 <
  12  -9  -1     6.63     4.41     2.88 <
  12   9   0   117.90   131.91    11.93 o
  12  -9   0   118.47   144.50     6.67 o
  12   9   1    30.84    21.44     9.00 <
  12  -9   1    31.14    23.26     3.40 o
  12  -9   2   235.74   228.71     7.26 o
  12   9   3    23.92    25.90     5.91 o
  12  -9   3    24.24    21.78     3.47 o
  12   9   4    11.58    17.83     5.72 o
  12  -9   4    11.81    11.50     2.80 o
  12   9   5   137.17   125.32     9.33 o
  12  -9   5   135.34   140.64     7.09 o
  12   9   6     4.73     5.63     2.52 <
  12  -9   6     5.13     7.88     2.87 <
  12  10  -5    61.13    68.83     6.82 o
  12 -10  -5    60.86    52.62     4.58 o
  12  10  -4     9.26    14.85     4.10 o
  12 -10  -4     9.48     8.25     2.16 o
  12 -10  -3     1.80    -0.72     3.04 <
  12 -10  -2     9.10    10.73     2.79 o
  12  10  -1    23.37    17.00     4.90 o
  12 -10  -1    23.40    19.47     2.82 o
  12 -10   0   234.37   247.26     6.77 o
  12 -10   1    71.37    79.80     5.40 o
  12 -10   2    38.61    41.64     3.58 o
  12  10   3    57.99    60.07     7.49 o
  12 -10   3    58.43    55.05     4.68 o
  12  10   4   281.64   260.22    14.91 o
  12 -10   4   280.58   290.26    11.05 o
  12  10   5    85.40    71.72     6.79 o
  12 -10   5    85.57    80.98     4.26 o
  12  11  -5    23.67    20.69     3.06 o
  12 -11  -5    23.42    30.30     3.60 o
  12 -11  -4    29.56    31.44     3.29 o
  12 -11  -3    25.11    23.99     3.39 o
  12 -11  -2    58.29    49.24     4.44 o
  12  11  -1   106.07    96.63     9.06 o
  12 -11  -1   105.43   115.29     4.68 o
  12 -11   0   580.86   537.53    11.22 o
  12 -11   1    28.72    26.75     3.21 o
  12  11   2    59.70    34.64     6.35 o
  12 -11   2    60.46    46.23     3.68 o
  12 -11   3    23.39    21.20     2.85 o
  12  11   4    61.61    85.57    10.37 o
  12 -11   4    62.44    62.33     5.50 o
  12  11   5    31.79    29.54     4.35 o
  12 -11   5    31.69    34.17     2.79 o
  12  12  -5     2.78     0.71     2.99 <
  12 -12  -5     3.08     8.16     2.36 o
  12 -12  -4    50.24    52.92     5.15 o
  12 -12  -3     6.22     4.66     2.33 <
  12  12  -2   582.00   459.87    20.51 o
  12 -12  -2   582.16   524.51    12.78 o
  12  12  -1    30.97    25.15     5.09 o
  12 -12  -1    30.96    29.12     3.12 o
  12 -12   0   624.74   535.89    11.24 o
  12 -12   1    44.83    46.46     3.83 o
  12  12   2   113.34    77.15     8.70 o
  12 -12   2   113.33    94.52     5.83 o
  12 -12   3     9.98    11.60     2.15 o
  12  12   4    19.79    14.59     4.07 o
  12 -12   4    19.91    23.03     3.01 o
  12 -12   5     7.14     7.83     1.66 o
  12  13  -5    26.05    24.70     4.48 o
  12 -13  -5    26.07    24.52     2.96 o
  12 -13  -4    24.78    17.85     3.46 o
  12 -13  -3    44.89    46.55     4.01 o
  12  13  -2   249.98   173.62    12.46 o
  12 -13  -2   246.14   213.76     8.21 o
  12 -13  -1    49.64    42.94     4.30 o
  12 -13   0   626.23   550.33    12.92 o
  12 -13   1   173.14   154.33     6.25 o
  12  13   2   253.80   207.35    12.93 o
  12 -13   2   250.43   220.96     8.37 o
  12 -13   3    46.67    36.39     3.06 o
  12  13   4    78.67    75.11     6.68 o
  12 -13   4    79.74    87.88     4.67 o
  12 -13   5    16.84    15.03     3.09 o
  12  14  -4    26.62    27.97     5.24 o
  12 -14  -4    27.69    28.70     3.60 o
  12  14  -3   238.68   213.40    13.26 o
  12 -14  -3   236.77   230.65     9.91 o
  12  14  -2   114.08   101.85     9.05 o
  12 -14  -2   117.60   112.36     5.98 o
  12 -14  -1    64.56    60.13     6.06 o
  12 -14   0   344.04   330.82     8.80 o
  12 -14   1   130.82   113.72     5.43 o
  12 -14   2   110.47    91.44     5.50 o
  12 -14   3   230.78   226.32     6.65 o
  12 -14   4   105.51   107.54     4.78 o
  12  15  -4   599.64   494.43    17.04 o
  12 -15  -4   600.34   597.84    13.16 o
  12  15  -3    48.80    36.23     5.18 o
  12 -15  -3    48.46    37.86     4.39 o
  12 -15  -2    32.37    34.06     4.76 o
  12 -15  -1   223.99   232.16     8.57 o
  12 -15   0   169.92   175.70     6.36 o
  12 -15   1    27.72    23.70     2.93 o
  12 -15   2    80.73    78.37     4.89 o
  12  15   3    85.67    69.00     6.69 o
  12 -15   3    86.15    83.93     4.66 o
  12 -15   4    44.72    48.49     4.02 o
  12 -16  -4   295.92   317.86     8.88 o
  12  16  -3    30.33    19.31     3.82 o
  12 -16  -3    30.53    40.06     4.16 o
  12 -16  -2   209.05   221.97     7.71 o
  12 -16  -1     1.26     6.38     2.60 <
  12 -16   0    47.13    53.61     5.35 o
  12 -16   1   115.18   126.15     5.99 o
  12 -16   2    31.74    34.53     2.94 o
  12 -16   3    36.87    36.04     3.16 o
  12 -16   4  1140.22  1103.02    15.92 o
  12 -17  -3    72.24    80.88     3.95 o
  12 -17  -2   202.68   204.04     6.92 o
  12 -17  -1    39.74    42.71     3.76 o
  12 -17   0    79.69    82.17     4.09 o
  12 -17   1   108.59   118.25     5.46 o
  12 -17   2   273.44   279.17     6.62 o
  12 -17   3    32.46    35.33     2.76 o
  12 -18  -3    24.72    22.11     2.71 o
  12 -18  -2   191.93   205.08     6.29 o
  12 -18  -1    54.00    55.30     3.82 o
  12 -18   0    99.51    96.97     4.92 o
  12 -18   1     9.18     9.00     1.62 o
  12 -18   2   339.77   343.60     7.86 o
  12 -18   3    49.53    44.82     4.95 o
  12 -19  -2   152.85   153.16     6.07 o
  12 -19  -1    20.63    22.83     2.41 o
  12 -19   0    30.88    22.53     3.03 o
  12 -19   1     7.30     6.43     3.27 <
  12 -19   2    94.41    95.08     6.91 o
  12 -20   0    75.23    95.44     7.03 o
  13   0  -6    88.88    95.75     5.26 o
  13   0  -5    62.67    68.96     4.49 o
  13   0  -4   341.88   357.66    10.40 o
  13   0  -3   207.06   212.73     8.31 o
  13   0  -2   110.83   112.49     8.63 o
  13   0  -1   129.81   161.42     9.40 o
  13   0   0    24.57    27.10     4.12 o
  13   0   1     0.29     7.99     2.15 o
  13   0   2    18.06    18.05     3.15 o
  13   0   3   224.33   242.91     8.83 o
  13   0   4   908.75   943.09    29.49 o
  13   0   5    39.38    43.11     4.77 o
  13   0   6    19.91    19.07     2.72 o
  13   1  -6   110.02   106.06     8.40 o
  13  -1  -6   109.97   105.56     5.61 o
  13   1  -5    46.09    44.41     3.83 o
  13  -1  -5    46.41    48.55     3.89 o
  13   1  -4   150.06   150.90     6.97 o
  13  -1  -4   151.02   162.53     7.24 o
  13   1  -3    72.41    68.84     5.09 o
  13  -1  -3    75.17    74.74     5.20 o
  13   1  -2   307.83   313.91    13.58 o
  13  -1  -2   309.06   311.28    11.25 o
  13   1  -1   923.41   954.77    21.58 o
  13  -1  -1   930.40   976.68    22.40 o
  13   1   0    57.08    56.39     5.03 o
  13  -1   0    57.51    52.15     3.64 o
  13   1   1   610.60   582.88    12.76 o
  13  -1   1   604.42   609.19    11.12 o
  13   1   2    40.05    38.32     4.08 o
  13  -1   2    40.24    39.53     4.15 o
  13   1   3   297.64   314.04    12.91 o
  13  -1   3   291.92   290.63    11.18 o
  13   1   4    84.49    95.70    10.73 o
  13  -1   4    84.83    81.66     9.38 o
  13   1   5    84.97    69.51     5.68 o
  13  -1   5    84.71    88.50     6.46 o
  13   1   6    56.01    62.30     4.30 o
  13  -1   6    55.99    57.82     4.02 o
  13   2  -6    64.58    69.45     6.92 o
  13  -2  -6    63.43    61.41     3.47 o
  13   2  -5    10.91    10.12     3.28 o
  13  -2  -5    11.04    10.20     3.06 o
  13   2  -4   398.52   412.58    14.35 o
  13  -2  -4   400.01   424.07     9.51 o
  13   2  -3  1567.99  1665.71    28.41 o
  13  -2  -3  1566.59  1669.90    22.45 o
  13   2  -2   275.70   274.41    12.63 o
  13  -2  -2   275.79   265.26    10.30 o
  13   2  -1  6413.32  6303.91    54.88 o
  13  -2  -1  6393.90  6404.27    46.49 o
  13   2   0    71.03    74.30     5.77 o
  13  -2   0    70.72    67.50     4.03 o
  13   2   1  3654.58  3554.67    39.79 o
  13  -2   1  3682.57  3767.63    27.65 o
  13   2   2    85.36   100.40     7.29 o
  13  -2   2    85.00    92.05     4.91 o
  13   2   3  1339.29  1392.84    38.05 o
  13  -2   3  1345.03  1393.63    24.13 o
  13   2   4   251.26   284.36    17.21 o
  13  -2   4   250.31   262.67     8.74 o
  13   2   5    10.24    13.54     3.36 o
  13  -2   5    10.27     9.49     2.85 o
  13   2   6    14.21    16.13     3.77 o
  13  -2   6    14.50    14.53     2.29 o
  13   3  -6    12.38    16.21     3.87 o
  13  -3  -6    12.75     9.29     1.83 o
  13   3  -5   247.37   242.84    10.22 o
  13  -3  -5   247.16   247.04     7.96 o
  13   3  -4   879.35   875.57    20.63 o
  13  -3  -4   874.23   922.39    13.91 o
  13   3  -3   577.51   535.19    16.31 o
  13  -3  -3   577.36   564.47    11.08 o
  13   3  -2   276.02   257.86    12.37 o
  13  -3  -2   277.58   262.52     8.95 o
  13   3  -1  3580.21  3444.45    37.27 o
  13  -3  -1  3589.70  3602.84    34.97 o
  13   3   0   127.04   128.84    11.07 o
  13  -3   0   127.23   126.30     5.45 o
  13   3   1  6882.19  6724.30    73.23 o
  13  -3   1  6858.84  7100.00    38.39 o
  13   3   2   485.59   447.67    14.75 o
  13  -3   2   486.21   467.68     9.15 o
  13   3   3   476.60   479.07    22.54 o
  13  -3   3   472.85   498.74    12.06 o
  13   3   4    31.55    28.40     7.42 o
  13  -3   4    32.29    33.40     3.76 o
  13   3   5   245.56   240.69     9.69 o
  13  -3   5   244.14   274.34    10.36 o
  13   3   6    51.16    54.00     3.83 o
  13  -3   6    50.25    60.42     4.10 o
  13   4  -6    15.23    14.04     2.45 o
  13  -4  -6    14.33    10.70     1.87 o
  13   4  -5   201.88   208.30     9.51 o
  13  -4  -5   201.49   208.20     7.35 o
  13   4  -4   597.12   599.37    17.19 o
  13  -4  -4   597.70   610.85    11.25 o
  13   4  -3     7.98     4.68     3.54 <
  13  -4  -3     8.27     8.26     2.01 o
  13   4  -2    50.80    51.82     6.52 o
  13  -4  -2    49.03    42.94     4.10 o
  13   4  -1  2499.45  2455.86    31.05 o
  13  -4  -1  2498.25  2549.52    29.79 o
  13   4   0    56.39    59.69     8.44 o
  13  -4   0    56.18    56.82     4.23 o
  13   4   1  1609.44  1570.73    36.34 o
  13  -4   1  1608.24  1595.29    18.44 o
  13   4   2   139.16   138.73    12.10 o
  13  -4   2   139.50   136.82     6.82 o
  13   4   3   100.79   101.85    11.15 o
  13  -4   3    98.17    97.58     5.70 o
  13   4   4   662.02   646.95    25.21 o
  13  -4   4   662.64   688.94    11.75 o
  13   4   5   224.28   237.66     9.39 o
  13  -4   5   224.31   229.18     9.29 o
  13   4   6     6.54     3.96     1.78 <
  13  -4   6     6.62     4.82     1.76 <
  13   5  -6   107.43   108.71     5.40 o
  13  -5  -6   107.53   110.03     4.32 o
  13   5  -5   830.72   826.93    18.20 o
  13  -5  -5   830.69   875.24    14.65 o
  13   5  -4    45.89    45.45     5.54 o
  13  -5  -4    46.03    52.06     4.50 o
  13   5  -3  1063.61  1111.83    23.04 o
  13  -5  -3  1059.65  1098.20    13.65 o
  13   5  -2   390.68   381.12    13.13 o
  13  -5  -2   396.08   415.17     9.35 o
  13   5  -1   130.02   104.22    10.58 o
  13  -5  -1   131.09   121.54     5.61 o
  13   5   0    54.85    50.12     8.08 o
  13  -5   0    54.71    48.95     4.13 o
  13   5   1    46.28    45.52     7.32 o
  13  -5   1    46.20    45.08     3.76 o
  13   5   2   369.73   382.75    20.51 o
  13  -5   2   370.61   398.56    13.75 o
  13   5   3  1084.55  1095.43    33.15 o
  13  -5   3  1090.08  1160.84    15.99 o
  13   5   4   131.96   136.25    12.28 o
  13  -5   4   131.52   125.09     5.25 o
  13   5   5   783.83   750.91    15.95 o
  13  -5   5   784.71   831.26    16.86 o
  13   5   6    51.18    52.04     3.71 o
  13  -5   6    50.96    66.91     5.92 o
  13   6  -6    15.70    16.97     3.50 o
  13  -6  -6    15.37    15.70     2.38 o
  13   6  -5    91.48   115.16     7.08 o
  13  -6  -5    92.66   104.96     5.25 o
  13   6  -4   104.40    86.82     7.02 o
  13  -6  -4   103.61    95.88     4.68 o
  13   6  -3   987.46   999.52    21.63 o
  13  -6  -3   984.89  1018.49    13.22 o
  13   6  -2   491.52   460.99    14.21 o
  13  -6  -2   488.60   507.92    10.45 o
  13   6  -1   549.64   520.17    22.17 o
  13  -6  -1   548.67   570.78    12.57 o
  13   6   0     1.50    -2.12     4.72 <
  13  -6   0     1.49     1.56     2.85 <
  13   6   1   252.64   238.35    14.95 o
  13  -6   1   250.91   259.92     9.67 o
  13   6   2    86.48    65.31     9.66 o
  13  -6   2    86.09    75.84     6.58 o
  13   6   3   955.57   957.83    30.66 o
  13  -6   3   956.02  1052.08    18.32 o
  13   6   4    88.95   103.11    10.64 o
  13  -6   4    87.77    93.72     4.55 o
  13   6   5    94.20   107.85     9.42 o
  13  -6   5    95.56   114.59     6.39 o
  13   6   6    31.82    28.35     3.98 o
  13  -6   6    31.96    35.48     4.42 o
  13   7  -6    23.00    30.33     4.16 o
  13  -7  -6    23.51    23.85     3.76 o
  13   7  -5     4.61     0.45     2.47 <
  13  -7  -5     4.60     2.71     1.74 <
  13   7  -4    88.70    94.34     6.99 o
  13  -7  -4    87.64    85.24     4.48 o
  13   7  -3   208.76   189.48     9.61 o
  13  -7  -3   207.94   189.79     5.88 o
  13   7  -2     4.63     1.61     4.76 <
  13  -7  -2     4.81     7.63     2.25 o
  13   7  -1    56.33    48.69     7.67 o
  13  -7  -1    55.37    61.87     4.54 o
  13   7   0     1.43    -6.83     4.46 <
  13  -7   0     1.51     1.65     2.05 <
  13   7   1     9.55    20.86     7.95 <
  13  -7   1    10.74    11.42     2.21 o
  13   7   2    55.08    44.05     8.29 o
  13  -7   2    55.13    68.63     5.05 o
  13   7   3   180.84   159.05    12.89 o
  13  -7   3   177.44   173.42     7.72 o
  13   7   4    45.44    38.03     7.51 o
  13  -7   4    45.61    37.08     4.64 o
  13   7   5    72.19    64.91     7.30 o
  13  -7   5    72.27    74.71     5.10 o
  13   8  -5    21.76    22.41     3.46 o
  13  -8  -5    21.86    19.64     2.19 o
  13   8  -4     7.21     4.46     3.09 <
  13  -8  -4     7.43     4.80     1.82 <
  13   8  -3    77.94    68.37     6.20 o
  13  -8  -3    77.66    65.98     4.86 o
  13   8  -2    99.13    69.77     9.43 o
  13  -8  -2    99.76   105.44     5.08 o
  13   8  -1   615.68   599.65    23.30 o
  13  -8  -1   612.22   670.10    12.24 o
  13   8   0     2.58     6.94     3.45 <
  13  -8   0     2.51     3.91     2.63 <
  13  -8   1   227.15   225.94     5.91 o
  13   8   2     9.42    13.48     5.27 <
  13  -8   2     9.43    10.41     2.56 o
  13   8   3    78.39    73.86     8.82 o
  13  -8   3    78.63    71.29     5.22 o
  13   8   4    29.06    29.93     6.58 o
  13  -8   4    28.97    29.54     3.40 o
  13   8   5    14.81    21.67     4.46 o
  13  -8   5    14.73    19.62     3.00 o
  13   9  -5    89.51    90.42     5.57 o
  13  -9  -5    90.98    92.74     4.24 o
  13   9  -4    14.51    13.32     3.54 o
  13  -9  -4    14.24    11.27     2.55 o
  13   9  -3     7.59     4.03     4.45 <
  13  -9  -3     7.47     2.61     2.56 <
  13   9  -2   208.23   163.87    13.41 o
  13  -9  -2   209.12   217.26     7.06 o
  13   9  -1   611.63   520.97    21.54 o
  13  -9  -1   613.44   575.91    11.45 o
  13   9   0    14.15    27.68     5.02 o
  13  -9   0    14.24    13.11     2.71 o
  13  -9   1   326.42   336.85    10.23 o
  13   9   2   291.11   278.26    16.81 o
  13  -9   2   290.35   339.15     8.84 o
  13   9   3   158.33   146.65    11.45 o
  13  -9   3   156.73   147.45     7.08 o
  13   9   4    17.85    18.87     5.09 o
  13  -9   4    18.15    19.21     2.95 o
  13   9   5    54.93    48.22     5.85 o
  13  -9   5    55.29    49.81     4.08 o
  13  10  -5   119.10   106.87     5.73 o
  13 -10  -5   117.84   120.61     5.85 o
  13  10  -4   113.85   105.06    10.29 o
  13 -10  -4   113.69   111.33     5.42 o
  13  10  -3   408.67   365.11    19.29 o
  13 -10  -3   409.79   413.26    10.96 o
  13  10  -2   111.82    83.33     9.47 o
  13 -10  -2   111.92   115.59     5.22 o
  13  10  -1    21.07    12.86     4.18 o
  13 -10  -1    21.10    16.34     2.71 o
  13 -10   0     1.16     3.60     1.93 <
  13 -10   1    75.81    78.31     5.37 o
  13  10   2   249.87   215.16    14.52 o
  13 -10   2   249.27   257.11     7.67 o
  13  10   3   162.14   150.48    11.11 o
  13 -10   3   162.73   154.41     7.01 o
  13  10   4    30.59    29.26     5.73 o
  13 -10   4    30.77    46.43     4.64 o
  13  10   5    56.66    43.00     4.94 o
  13 -10   5    56.00    53.06     3.96 o
  13  11  -5     1.65     1.53     2.80 <
  13 -11  -5     1.81     1.13     1.62 <
  13  11  -4   225.76   190.73    13.10 o
  13 -11  -4   225.20   234.85     7.36 o
  13  11  -3   431.90   428.93    20.28 o
  13 -11  -3   430.90   470.18    11.45 o
  13  11  -2   336.34   269.15    15.87 o
  13 -11  -2   339.09   328.19    10.07 o
  13  11  -1   323.52   262.13    14.66 o
  13 -11  -1   322.14   290.64     7.22 o
  13 -11   0    23.44    19.25     2.97 o
  13 -11   1   444.04   439.48    10.15 o
  13  11   2   307.95   264.35    15.60 o
  13 -11   2   308.54   280.39     7.83 o
  13  11   3   365.58   343.38    15.44 o
  13 -11   3   366.61   394.25    10.53 o
  13  11   4    71.32    60.20     6.89 o
  13 -11   4    70.97    67.87     4.20 o
  13 -11   5    12.22    11.58     2.03 o
  13  12  -5     0.96     0.53     2.21 <
  13 -12  -5     0.94     0.55     1.85 <
  13  12  -4    73.41    59.41     7.52 o
  13 -12  -4    71.45    69.37     5.16 o
  13  12  -3    68.73    58.68     7.92 o
  13 -12  -3    68.99    78.91     4.91 o
  13  12  -2   495.39   418.35    19.01 o
  13 -12  -2   492.30   477.64    11.91 o
  13 -12  -1   156.71   140.60     5.85 o
  13 -12   0    40.94    38.20     4.03 o
  13 -12   1   782.22   737.96    12.98 o
  13  12   2   355.23   270.76    15.10 o
  13 -12   2   355.58   332.99    10.00 o
  13 -12   3    44.36    49.08     3.94 o
  13  12   4    39.47    42.89     5.46 o
  13 -12   4    39.46    41.87     3.25 o
  13  13  -4    11.76    11.09     3.91 <
  13 -13  -4    13.04    13.40     2.79 o
  13  13  -3    65.78    57.24     7.09 o
  13 -13  -3    65.28    58.78     4.14 o
  13  13  -2   199.33   185.73    12.18 o
  13 -13  -2   200.65   195.22     7.61 o
  13 -13  -1   626.19   634.34    13.76 o
  13 -13   0     8.17     6.55     2.38 <
  13 -13   1   259.90   258.06     7.68 o
  13  13   2   281.50   245.33    13.74 o
  13 -13   2   280.68   276.18     8.90 o
  13 -13   3    40.42    45.19     4.73 o
  13  13   4   111.03    83.63     6.72 o
  13 -13   4   109.68    99.71     4.43 o
  13  14  -4    43.22    33.16     4.69 o
  13 -14  -4    43.64    51.10     4.02 o
  13  14  -3    19.28    11.47     3.78 o
  13 -14  -3    18.99    15.35     3.10 o
  13  14  -2    33.81    33.86     5.21 o
  13 -14  -2    33.56    36.15     3.62 o
  13 -14  -1    42.55    41.21     5.06 o
  13 -14   0     0.45    -2.51     1.95 <
  13 -14   1    22.32    22.81     3.19 o
  13 -14   2    86.09    85.22     5.03 o
  13  14   3    37.09    35.94     5.27 o
  13 -14   3    37.31    39.35     3.41 o
  13 -14   4    44.62    51.24     3.93 o
  13 -15  -4    16.17    18.87     2.51 o
  13  15  -3   147.66   119.52     8.32 o
  13 -15  -3   148.45   154.42     5.83 o
  13 -15  -2    11.02     6.60     2.28 <
  13 -15  -1   503.56   525.43    12.06 o
  13 -15   0    49.94    46.45     3.46 o
  13 -15   1    81.07    78.51     4.86 o
  13 -15   2     4.28     5.24     2.39 <
  13  15   3    95.77    74.95     6.33 o
  13 -15   3    97.30   101.99     4.65 o
  13 -16  -3     2.65     3.50     1.93 <
  13 -16  -2    15.07    10.67     2.32 o
  13 -16  -1     7.24     9.28     2.38 o
  13 -16   0    12.74    13.56     2.71 o
  13 -16   1   161.27   161.96     7.82 o
  13 -16   2    33.18    27.07     2.41 o
  13 -16   3    33.98    36.40     3.49 o
  13 -17  -3    43.13    50.15     3.66 o
  13 -17  -2    29.54    24.89     2.66 o
  13 -17  -1     0.89     1.03     1.78 <
  13 -17   0     4.07     7.63     2.16 o
  13 -17   1    49.77    51.35     3.53 o
  13 -17   2    12.93    12.33     1.75 o
  13 -18  -2    17.30    22.02     2.66 o
  13 -18  -1   109.47   118.59     4.82 o
  13 -18   0     5.01    10.66     2.21 o
  13 -18   1   220.79   221.52     6.04 o
  13 -19  -1   206.29   223.23    10.10 o
  13 -19   0     6.37     4.35     2.44 <
  14   0  -6    73.31    67.99     6.18 o
  14   0  -5   186.52   191.83     6.62 o
  14   0  -4    54.94    59.86     4.58 o
  14   0  -3   377.95   395.69    11.01 o
  14   0  -2     0.79     3.15     3.33 <
  14   0  -1   601.74   656.76    17.28 o
  14   0   0   661.60   674.32    14.13 o
  14   0   1   352.46   396.14     9.23 o
  14   0   2     6.04     7.14     2.27 o
  14   0   3   261.81   306.78    11.27 o
  14   0   4     0.15    -2.48     4.48 <
  14   0   5    96.72   101.44     6.24 o
  14   1  -6    37.21    38.63     4.86 o
  14  -1  -6    37.37    48.32     5.19 o
  14   1  -5   122.59   118.75     6.70 o
  14  -1  -5   125.38   125.85     5.35 o
  14   1  -4    68.74    66.19     4.59 o
  14  -1  -4    68.56    71.19     4.88 o
  14   1  -3  2068.51  2148.09    32.18 o
  14  -1  -3  2063.83  2189.57    25.65 o
  14   1  -2   555.04   558.01    16.36 o
  14  -1  -2   550.21   570.36    16.65 o
  14   1  -1   774.31   763.33    18.42 o
  14  -1  -1   773.35   788.16    20.63 o
  14   1   0  1526.82  1501.30    24.72 o
  14  -1   0  1529.29  1505.95    17.72 o
  14   1   1   813.60   799.90    19.61 o
  14  -1   1   814.78   814.69    13.22 o
  14   1   2   301.96   303.01     9.84 o
  14  -1   2   303.42   305.77     8.51 o
  14   1   3  1893.04  2006.61    31.47 o
  14  -1   3  1892.16  2036.20    28.71 o
  14   1   4    65.33    61.15     8.43 o
  14  -1   4    65.55    62.42     5.90 o
  14   1   5    53.69    47.12     4.38 o
  14  -1   5    54.57    49.88     4.60 o
  14   2  -6     5.52     1.72     2.16 <
  14  -2  -6     5.54     7.90     2.26 o
  14   2  -5   351.34   354.13    11.33 o
  14  -2  -5   350.65   364.95    11.33 o
  14   2  -4    12.55     3.22     3.14 <
  14  -2  -4    12.78    10.29     2.62 o
  14   2  -3  1389.76  1443.55    26.46 o
  14  -2  -3  1393.35  1443.90    20.90 o
  14   2  -2   737.24   690.00    17.96 o
  14  -2  -2   734.80   718.12    18.55 o
  14   2  -1  1125.01  1130.62    22.23 o
  14  -2  -1  1121.36  1147.33    16.96 o
  14   2   0   152.39   131.22    11.80 o
  14  -2   0   151.37   143.95     5.78 o
  14   2   1  1445.64  1461.12    26.32 o
  14  -2   1  1448.43  1470.50    17.79 o
  14   2   2   844.04   831.23    15.65 o
  14  -2   2   845.04   846.18    12.35 o
  14   2   3  1040.64  1087.49    23.44 o
  14  -2   3  1035.77  1089.80    21.05 o
  14   2   4    10.70    10.23     4.97 <
  14  -2   4    11.24     9.34     3.60 <
  14   2   5   303.24   301.30    10.17 o
  14  -2   5   303.66   300.63    10.04 o
  14   3  -6    11.06    11.73     3.03 o
  14   3  -5     3.94     4.66     2.63 <
  14  -3  -5     3.43     1.99     2.33 <
  14   3  -4    70.08    68.42     6.19 o
  14  -3  -4    69.70    69.52     4.74 o
  14   3  -3  1586.26  1545.76    27.21 o
  14  -3  -3  1580.80  1606.24    22.17 o
  14   3  -2   356.96   333.07    12.63 o
  14  -3  -2   356.17   359.66    13.36 o
  14   3  -1   715.64   670.14    16.93 o
  14  -3  -1   716.90   707.01    16.03 o
  14   3   0   146.83   147.52    12.15 o
  14  -3   0   150.09   154.86     6.03 o
  14   3   1   898.76   889.86    20.58 o
  14  -3   1   895.20   904.74    14.17 o
  14   3   2   122.74   103.10     7.46 o
  14  -3   2   122.95   119.42     4.91 o
  14   3   3  1817.04  1800.39    29.98 o
  14  -3   3  1821.96  1852.54    27.26 o
  14   3   4   168.61   154.70    12.38 o
  14  -3   4   167.50   159.86     6.63 o
  14   3   5     0.12     2.05     2.07 <
  14  -3   5     0.11     0.72     2.07 <
  14   4  -5    63.53    61.97     5.25 o
  14  -4  -5    61.81    65.33     4.00 o
  14   4  -4   459.36   451.78    14.29 o
  14  -4  -4   456.37   465.33     9.49 o
  14   4  -3     8.20     4.01     3.08 <
  14  -4  -3     8.15     8.69     2.66 o
  14   4  -2   629.98   647.14    17.22 o
  14  -4  -2   632.52   690.61    14.15 o
  14   4  -1   131.05   115.23    11.24 o
  14  -4  -1   130.37   121.44     6.41 o
  14   4   0    32.01    21.83     5.62 o
  14  -4   0    29.53    28.75     3.22 o
  14   4   1   369.36   346.07    16.75 o
  14  -4   1   369.01   367.24     9.23 o
  14   4   2   560.85   548.37    15.73 o
  14  -4   2   557.85   581.69    13.71 o
  14   4   3    12.82    14.18     6.33 <
  14  -4   3    12.75    14.01     3.32 o
  14   4   4   162.71   169.83    12.82 o
  14  -4   4   163.00   169.38     6.75 o
  14   4   5    43.07    48.97     4.40 o
  14  -4   5    41.47    39.30     3.89 o
  14   5  -5     4.70     3.65     2.42 <
  14  -5  -5     4.97     4.16     2.15 <
  14   5  -4   121.56   117.10     7.61 o
  14  -5  -4   123.40   126.38     6.06 o
  14   5  -3    80.11    78.54     6.64 o
  14  -5  -3    79.90    87.00     4.39 o
  14   5  -2   404.00   409.54    13.71 o
  14  -5  -2   403.21   401.34     9.17 o
  14   5  -1    36.95    27.90     6.52 o
  14  -5  -1    35.68    40.20     4.22 o
  14   5   0   732.69   662.32    24.11 o
  14  -5   0   731.30   756.54    12.82 o
  14   5   1    19.78    31.01     5.44 o
  14  -5   1    20.59    31.37     3.80 o
  14   5   2   350.74   368.83    20.23 o
  14  -5   2   351.26   361.72    13.30 o
  14   5   3   206.27   205.73    14.76 o
  14  -5   3   206.50   215.68     8.48 o
  14   5   4   156.15   165.64    12.68 o
  14  -5   4   154.74   162.90     5.48 o
  14   5   5    26.72    24.31     3.12 o
  14  -5   5    27.92    29.67     3.40 o
  14   6  -5   177.62   189.23     8.02 o
  14  -6  -5   177.33   186.32     7.46 o
  14   6  -4    89.38    86.81     6.50 o
  14  -6  -4    88.79    87.87     5.11 o
  14   6  -3   154.21   127.33     8.01 o
  14  -6  -3   155.80   148.20     5.64 o
  14   6  -2    58.98    48.29     8.59 o
  14  -6  -2    61.06    64.50     4.06 o
  14   6  -1    68.05    67.64     8.46 o
  14  -6  -1    69.66    75.33     4.39 o
  14   6   0   802.71   786.66    25.69 o
  14  -6   0   801.57   833.62    16.21 o
  14   6   1    67.20    50.47     6.62 o
  14  -6   1    66.15    66.02     4.51 o
  14   6   2    41.14    35.90     7.66 o
  14  -6   2    40.65    50.86     5.71 o
  14   6   3    18.45    20.38     5.90 o
  14  -6   3    18.14    17.28     3.30 o
  14   6   4   187.10   190.55    13.08 o
  14  -6   4   189.12   199.90     7.19 o
  14   6   5   228.90   222.75    11.99 o
  14  -6   5   227.06   245.00    12.65 o
  14   7  -5   207.34   186.92     7.74 o
  14  -7  -5   207.27   201.36     7.52 o
  14   7  -4   165.73   158.54     8.23 o
  14  -7  -4   166.34   160.12     6.22 o
  14   7  -3    75.30    58.18     5.70 o
  14  -7  -3    74.05    63.40     3.84 o
  14   7  -2   633.28   594.32    24.86 o
  14  -7  -2   629.59   657.47    11.87 o
  14   7  -1     2.53     9.76     5.21 <
  14  -7  -1     2.13     6.79     2.43 <
  14   7   0   405.69   447.25    19.08 o
  14  -7   0   406.24   485.33    10.44 o
  14  -7   1    48.60    60.22     4.44 o
  14   7   2   371.35   335.96    19.01 o
  14  -7   2   371.73   355.88    10.66 o
  14   7   3   187.99   149.13    12.30 o
  14  -7   3   190.32   164.17     7.29 o
  14   7   4   134.28   125.51    10.63 o
  14  -7   4   132.81   135.46     5.91 o
  14   7   5   204.17   184.99    10.57 o
  14  -7   5   204.71   181.22    10.52 o
  14   8  -5    67.75    61.36     4.46 o
  14  -8  -5    64.94    56.71     3.97 o
  14   8  -4    71.08    73.23     5.65 o
  14  -8  -4    72.30    75.97     4.44 o
  14   8  -3    51.72    45.01     7.93 o
  14  -8  -3    52.30    40.90     3.88 o
  14   8  -2    19.69    11.78     5.27 <
  14  -8  -2    19.24    19.09     2.65 o
  14   8  -1     8.95     5.98     4.69 <
  14  -8  -1     9.80    10.29     2.39 o
  14   8   0   334.11   281.89    14.93 o
  14  -8   0   334.14   314.80     8.57 o
  14  -8   1     9.54     8.97     2.00 o
  14   8   2    88.58    77.58    10.01 o
  14  -8   2    90.28    91.94     5.82 o
  14   8   3    32.34    26.18     6.16 o
  14  -8   3    31.51    22.12     3.40 o
  14   8   4   154.24   162.90    11.55 o
  14  -8   4   152.73   159.60     6.30 o
  14   8   5     1.68     4.00     2.58 <
  14  -8   5     1.68     7.66     3.20 <
  14   9  -5     9.60     5.05     3.02 <
  14  -9  -5     9.26    11.63     2.82 o
  14   9  -4    62.33    52.86     7.61 o
  14  -9  -4    62.07    58.03     3.83 o
  14   9  -3    10.24    15.26     5.94 <
  14  -9  -3     9.26    10.36     2.41 o
  14   9  -2    46.15    46.31     7.42 o
  14  -9  -2    45.99    49.71     3.76 o
  14   9  -1     0.89     1.20     3.68 <
  14  -9  -1     0.93     0.82     2.38 <
  14  -9   0  1124.71  1049.50    13.84 o
  14  -9   1     0.81     0.50     2.48 <
  14   9   2    80.61    72.22     8.96 o
  14  -9   2    80.42    78.18     4.51 o
  14   9   3     6.49     9.12     3.55 <
  14  -9   3     5.93     4.35     2.43 <
  14   9   4    38.12    29.59     5.75 o
  14  -9   4    38.34    43.86     4.38 o
  14   9   5     7.55     2.25     1.97 <
  14  -9   5     7.19     5.33     2.53 <
  14  10  -5   142.47   147.28     9.13 o
  14 -10  -5   143.26   154.77     8.34 o
  14  10  -4    36.00    39.35     6.49 o
  14 -10  -4    35.33    38.94     3.19 o
  14  10  -3   178.84   156.13    12.44 o
  14 -10  -3   178.96   160.85     6.66 o
  14  10  -2   410.09   387.75    18.86 o
  14 -10  -2   408.96   397.50     9.11 o
  14  10  -1    25.63    14.28     4.85 <
  14 -10  -1    25.99    19.99     2.43 o
  14 -10   0   880.39   865.58    12.49 o
  14 -10   1    42.07    38.45     3.53 o
  14  10   2   408.01   363.50    18.42 o
  14 -10   2   408.85   412.85     9.23 o
  14  10   3   209.60   194.46    12.09 o
  14 -10   3   209.84   201.53     7.50 o
  14  10   4    15.55    17.52     4.60 o
  14 -10   4    15.76    13.50     2.54 o
  14  11  -4    41.08    36.04     6.18 o
  14 -11  -4    40.30    40.38     3.08 o
  14  11  -3   171.88   149.77    11.60 o
  14 -11  -3   170.55   167.82     6.63 o
  14  11  -2   346.52   310.68    16.42 o
  14 -11  -2   348.43   345.17     9.95 o
  14  11  -1    18.33    22.42     4.72 o
  14 -11  -1    19.26    21.00     2.42 o
  14 -11   0   520.43   488.81    10.51 o
  14 -11   1    15.26    18.19     2.71 o
  14  11   2   374.66   324.89    16.75 o
  14 -11   2   373.58   351.44    10.07 o
  14  11   3   120.82   118.61     8.86 o
  14 -11   3   122.20   123.29     5.74 o
  14  11   4     5.73     6.42     3.33 <
  14 -11   4     5.62     7.20     1.77 o
  14  12  -4    93.90    82.50     7.72 o
  14 -12  -4    95.04   100.54     5.36 o
  14  12  -3    19.68    23.96     5.27 o
  14 -12  -3    20.45    20.52     2.68 o
  14  12  -2    25.44    24.24     4.97 o
  14 -12  -2    23.87    21.77     3.06 o
  14 -12  -1    47.84    47.14     3.63 o
  14 -12   0    73.28    94.80     5.58 o
  14 -12   1    18.52    23.85     2.96 o
  14  12   2    17.69    17.44     4.63 o
  14 -12   2    18.80    25.56     3.21 o
  14  12   3     4.29     9.09     3.77 <
  14 -12   3     4.01     5.17     1.73 <
  14  12   4   173.98   237.25    11.06 o
  14 -12   4   173.53   177.50     5.52 o
  14  13  -4    67.28    57.60     5.89 o
  14 -13  -4    66.97    75.63     4.51 o
  14  13  -3   146.61   139.47     9.85 o
  14 -13  -3   145.56   150.84     5.76 o
  14  13  -2    32.45    30.30     5.16 o
  14 -13  -2    32.70    29.63     3.26 o
  14 -13  -1    87.12    94.46     6.60 o
  14 -13   0     2.99     3.38     2.15 <
  14 -13   1   115.33   123.35     6.06 o
  14  13   2     0.25     2.13     3.53 <
  14 -13   2     0.21    -1.47     2.02 <
  14  13   3    68.47    63.06     6.80 o
  14 -13   3    69.61    73.18     7.40 o
  14 -13   4    48.94    50.62     3.65 o
  14  14  -3    88.35    65.16     6.31 o
  14 -14  -3    88.30    80.70     5.18 o
  14 -14  -2     1.07     0.56     2.75 <
  14 -14  -1    45.60    48.78     4.12 o
  14 -14   0  1038.72  1025.68    13.92 o
  14  14   1   129.90   105.99     9.15 o
  14 -14   1   132.56   138.97     6.11 o
  14 -14   2     1.41     5.93     1.93 o
  14  14   3    74.05    37.10     4.72 o
  14 -14   3    73.59    71.90     4.92 o
  14 -15  -3    19.10    21.21     2.35 o
  14 -15  -2     3.69     7.71     2.08 o
  14 -15  -1    31.33    29.14     3.18 o
  14 -15   0    52.92    69.47     4.49 o
  14  15   1    38.98    32.37     5.36 o
  14 -15   1    38.28    45.61     3.58 o
  14 -15   2    16.04    11.28     1.79 o
  14 -15   3     5.76     3.00     1.86 <
  14 -16  -2     0.60     0.16     1.52 <
  14 -16  -1    55.12    59.23     3.86 o
  14 -16   0    35.64    36.86     2.72 o
  14 -16   1    17.62    22.86     2.45 o
  14 -16   2    14.89    17.52     1.86 o
  14 -17  -2    81.84    85.84     4.65 o
  14 -17  -1     2.10     3.37     1.61 <
  14 -17   0    91.94   108.79     5.72 o
  14 -17   1    25.05    24.12     2.01 o
  14 -18   0    17.09    23.04     4.25 o
  15   0  -5   418.81   431.60    11.08 o
  15   0  -4     5.48    10.58     3.39 o
  15   0  -3   234.51   225.40    10.60 o
  15   0  -2    36.81    34.91     5.03 o
  15   0  -1  1440.21  1493.34    26.13 o
  15   0   0    65.04    68.13     5.02 o
  15   0   1  8883.05  9021.05    51.68 o
  15   0   2   677.26   695.90    14.71 o
  15   0   3    26.96    27.46     4.02 o
  15   0   4    31.98    25.79     3.99 o
  15   0   5   264.23   292.08     9.09 o
  15   1  -5   155.13   150.00     6.81 o
  15  -1  -5   157.88   165.83    10.58 o
  15   1  -4    50.57    57.13     5.40 o
  15  -1  -4    50.25    51.46     4.96 o
  15   1  -3   420.21   456.66    14.68 o
  15  -1  -3   422.98   449.45    14.49 o
  15   1  -2   621.56   634.51    17.38 o
  15  -1  -2   620.02   620.32    17.27 o
  15   1  -1  5395.22  5514.83    49.62 o
  15  -1  -1  5388.32  5490.64    40.49 o
  15   1   0   204.98   178.66     9.86 o
  15  -1   0   204.95   219.17     8.38 o
  15   1   1   796.63   785.07    19.82 o
  15  -1   1   800.21   796.87    13.18 o
  15   1   2   124.38   126.11     6.46 o
  15  -1   2   124.37   120.82     4.92 o
  15   1   3   138.86   148.74    11.78 o
  15  -1   3   138.01   157.90     8.03 o
  15   1   4    54.48    53.30     5.15 o
  15  -1   4    55.34    62.40     5.49 o
  15   1   5   140.09   150.29     6.61 o
  15  -1   5   140.33   140.31     6.34 o
  15   2  -5    52.86    52.06     4.30 o
  15  -2  -5    52.79    54.31     6.37 o
  15   2  -4    19.97    13.47     3.38 o
  15  -2  -4    20.51    25.48     3.88 o
  15   2  -3  1199.81  1211.67    23.57 o
  15  -2  -3  1199.95  1260.00    23.80 o
  15   2  -2     6.22     7.63     3.62 <
  15  -2  -2     6.30     6.43     3.49 <
  15   2  -1   768.01   751.72    18.22 o
  15  -2  -1   765.49   775.32    15.23 o
  15   2   0    18.70    16.42     5.94 <
  15  -2   0    18.68    21.38     2.87 o
  15   2   1  1136.28  1168.11    23.94 o
  15  -2   1  1136.63  1200.97    16.22 o
  15   2   2   184.90   189.05     7.74 o
  15  -2   2   182.13   194.43     6.09 o
  15   2   3  1421.35  1492.47    26.47 o
  15  -2   3  1420.62  1525.61    23.93 o
  15   2   4    79.95    79.72     8.68 o
  15  -2   4    79.63    81.67     5.95 o
  15   2   5    29.83    30.37     3.43 o
  15  -2   5    30.73    31.65     3.32 o
  15   3  -5   289.05   294.32     9.32 o
  15  -3  -5   288.31   275.93    13.01 o
  15   3  -4   127.84   126.12     7.46 o
  15  -3  -4   128.21   133.07     7.30 o
  15   3  -3   253.46   271.82    11.39 o
  15  -3  -3   251.07   290.18    11.61 o
  15   3  -2    18.40    22.42     4.14 o
  15  -3  -2    17.63    18.20     4.12 o
  15   3  -1    99.11    96.52     6.94 o
  15  -3  -1    99.52   101.33     5.90 o
  15   3   0     6.86     0.23     5.32 <
  15  -3   0     6.94     6.69     2.29 <
  15   3   1    33.02    31.57     5.02 o
  15  -3   1    33.14    30.62     3.22 o
  15   3   2    18.04    15.20     3.18 o
  15  -3   2    17.46    12.06     3.48 o
  15   3   3    22.86    22.56     4.66 o
  15  -3   3    24.26    22.18     3.69 o
  15   3   4    52.92    46.12     6.78 o
  15  -3   4    53.29    56.91     4.90 o
  15   3   5   248.33   229.00     7.81 o
  15  -3   5   247.58   250.89     8.01 o
  15   4  -5    45.13    43.81     3.93 o
  15  -4  -5    45.83    56.77     6.17 o
  15   4  -4    22.00    26.41     3.95 o
  15  -4  -4    22.81    25.85     3.48 o
  15   4  -3    10.80    10.84     3.56 o
  15  -4  -3    10.01    10.68     3.22 o
  15   4  -2     0.67     0.52     3.03 <
  15  -4  -2     0.69    -0.02     3.16 <
  15   4  -1  1239.53  1175.24    34.02 o
  15  -4  -1  1241.81  1277.94    19.41 o
  15   4   0    36.84    30.76     6.49 o
  15  -4   0    36.99    33.63     3.33 o
  15   4   1   644.73   667.22    17.94 o
  15  -4   1   643.16   691.81    14.49 o
  15   4   2    28.31    32.29     7.90 o
  15  -4   2    29.54    29.67     4.56 o
  15   4   3     9.12     5.45     3.52 <
  15  -4   3     8.74     5.33     3.08 <
  15   4   4     0.99     4.00     3.83 <
  15  -4   4     1.06     2.36     1.75 <
  15   4   5    62.20    62.09     4.19 o
  15  -4   5    62.87    77.91     6.87 o
  15   5  -5    27.01    29.08     3.27 o
  15  -5  -5    26.45    22.39     4.20 o
  15   5  -4    71.01    66.07     5.33 o
  15  -5  -4    71.51    76.18     8.18 o
  15   5  -3   165.88   152.55     8.48 o
  15  -5  -3   167.37   161.99     8.53 o
  15   5  -2    33.87    32.60     4.63 o
  15  -5  -2    35.05    29.99     3.56 o
  15   5  -1   649.79   642.95    25.09 o
  15  -5  -1   651.95   708.09    14.63 o
  15   5   0    27.73    24.83     5.93 o
  15  -5   0    27.89    27.03     3.62 o
  15   5   1  1498.59  1400.19    25.45 o
  15  -5   1  1495.83  1480.35    18.71 o
  15   5   2    50.68    42.79     8.56 o
  15  -5   2    51.49    47.25     5.45 o
  15   5   3    48.17    43.88     5.37 o
  15  -5   3    48.35    44.34     4.91 o
  15   5   4     1.75    -0.69     3.48 <
  15  -5   4     1.76     1.30     2.22 <
  15   5   5     8.82     8.03     2.94 <
  15  -5   5     8.64     6.16     3.33 <
  15   6  -5     3.41     4.68     1.88 <
  15  -6  -5     3.50     4.35     2.25 <
  15   6  -4     1.37     1.15     2.12 <
  15  -6  -4     1.48     3.16     2.11 <
  15   6  -3   374.47   348.83    12.12 o
  15  -6  -3   375.45   362.68     8.08 o
  15   6  -2   140.21   119.22    11.60 o
  15  -6  -2   139.38   119.70     6.13 o
  15   6  -1   146.53   133.07    11.71 o
  15  -6  -1   146.44   128.88     6.56 o
  15   6   0     6.01     6.81     3.94 <
  15  -6   0     6.12     4.63     2.82 <
  15   6   1    12.86    14.23     6.81 <
  15  -6   1    12.83    12.31     2.71 o
  15   6   2   118.28   109.81    11.62 o
  15  -6   2   116.44   102.26     5.99 o
  15   6   3   213.75   191.08     9.51 o
  15  -6   3   214.23   200.60     9.41 o
  15   6   4    36.49    35.33     6.36 o
  15  -6   4    36.62    42.04     3.35 o
  15   6   5     0.19     2.66     2.53 <
  15  -6   5     0.27     2.63     2.46 <
  15   7  -5    72.62    69.32     6.38 o
  15  -7  -5    73.49    68.46     5.82 o
  15   7  -4     9.06     6.83     2.70 <
  15  -7  -4     8.94     5.67     2.13 <
  15   7  -3    47.10    46.54     7.85 o
  15  -7  -3    46.53    39.14     3.01 o
  15   7  -2    64.19    69.53     9.30 o
  15  -7  -2    64.82    67.68     4.03 o
  15   7  -1    38.46    43.08     7.12 o
  15  -7  -1    38.61    40.87     4.17 o
  15   7   0    21.91    20.54     5.40 o
  15  -7   0    21.69    18.91     3.39 o
  15   7   1   265.24   253.01    17.09 o
  15  -7   1   265.99   272.14     8.01 o
  15   7   2   272.51   262.01    16.48 o
  15  -7   2   273.80   267.35     9.08 o
  15   7   3   120.67   102.73     9.89 o
  15  -7   3   119.93   116.81     7.19 o
  15   7   4    37.41    38.94     6.24 o
  15  -7   4    38.63    39.39     3.09 o
  15   7   5    22.73    20.36     3.48 o
  15  -7   5    22.89    19.35     3.50 o
  15   8  -5   118.83   111.64     7.68 o
  15   8  -4   171.93   167.57    11.55 o
  15  -8  -4   174.51   174.93     7.37 o
  15   8  -3    77.03    74.49     9.01 o
  15  -8  -3    75.54    80.65     4.67 o
  15   8  -2   632.27   628.03    24.15 o
  15  -8  -2   630.25   638.35    11.24 o
  15   8  -1   611.40   514.00    21.13 o
  15  -8  -1   606.20   598.91    11.32 o
  15   8   0     1.37    -0.10     2.70 <
  15  -8   0     1.41     0.35     2.32 <
  15  -8   1   150.03   135.59     8.52 o
  15   8   2   391.93   354.74    18.77 o
  15  -8   2   388.63   399.64    10.75 o
  15   8   3   149.40   143.45    10.77 o
  15  -8   3   147.89   158.23     8.05 o
  15   8   4   174.60   174.61    10.93 o
  15  -8   4   171.89   172.65     7.14 o
  15   9  -4   452.29   444.88    17.65 o
  15  -9  -4   452.27   461.73     8.96 o
  15   9  -3   105.11    76.17     8.52 o
  15  -9  -3   105.28   100.10     4.97 o
  15   9  -2   151.85   156.26    12.11 o
  15  -9  -2   153.00   159.40     5.77 o
  15   9  -1   696.07   572.50    21.51 o
  15  -9  -1   698.22   634.38    11.56 o
  15  -9   0    13.54    11.80     2.43 o
  15  -9   1   388.51   354.42    10.32 o
  15   9   2   301.25   273.01    16.02 o
  15  -9   2   304.88   312.84     9.39 o
  15   9   3   135.08   118.94     6.96 o
  15  -9   3   134.75   125.43     6.96 o
  15   9   4   147.54   163.22    10.15 o
  15  -9   4   151.23   155.96     6.49 o
  15  10  -4     1.62     3.54     2.72 <
  15 -10  -4     1.58     3.72     1.43 <
  15  10  -3   163.00   151.04    11.06 o
  15 -10  -3   164.12   156.66     6.05 o
  15  10  -2    59.42    50.92     6.91 o
  15 -10  -2    58.30    63.53     3.73 o
  15  10  -1    68.01    50.97     6.56 o
  15 -10  -1    69.20    65.77     3.53 o
  15 -10   0     4.27     2.68     2.06 <
  15 -10   1   550.38   518.46    12.26 o
  15  10   2   115.51   114.70    10.19 o
  15 -10   2   114.17   126.99     7.80 o
  15  10   3    19.01    20.04     3.28 o
  15 -10   3    19.27    16.07     3.09 o
  15  10   4   272.49   251.02    11.71 o
  15 -10   4   273.59   279.29     6.67 o
  15  11  -4    29.56    25.05     4.36 o
  15 -11  -4    30.07    25.65     2.79 o
  15  11  -3    30.92    26.65     5.25 o
  15 -11  -3    30.68    28.51     2.88 o
  15  11  -2   336.09   325.64    15.52 o
  15 -11  -2   338.15   350.84     9.38 o
  15  11  -1    66.23    56.72     6.45 o
  15 -11  -1    65.44    62.08     3.81 o
  15 -11   0     9.51     9.23     2.61 o
  15  11   1    84.37    72.78     8.82 o
  15 -11   1    84.45    87.27     5.24 o
  15  11   2   170.05   147.93    10.63 o
  15 -11   2   170.26   173.44     6.68 o
  15  11   3    82.27    71.24     4.86 o
  15 -11   3    81.85    72.26     4.93 o
  15  11   4    22.30    22.71     3.70 o
  15 -11   4    22.18    24.20     3.65 o
  15  12  -3     7.12    11.10     3.48 o
  15 -12  -3     6.45     6.77     1.69 o
  15  12  -2   136.78   127.93     9.20 o
  15 -12  -2   136.39   143.91     5.92 o
  15 -12  -1    49.74    45.07     3.22 o
  15 -12   0     7.70     6.98     2.13 o
  15  12   1    45.88    34.41     6.40 o
  15 -12   1    45.46    45.59     3.92 o
  15  12   2    92.57    60.52     6.82 o
  15 -12   2    94.58    98.59     4.98 o
  15  12   3    15.27    12.73     3.78 o
  15 -12   3    14.99    10.12     3.61 <
  15  13  -3    37.14    38.43     4.82 o
  15 -13  -3    37.95    35.50     3.49 o
  15  13  -2     9.40     3.35     1.98 <
  15 -13  -2     9.28     3.92     2.23 <
  15 -13  -1     9.06     1.48     2.68 <
  15 -13   0     1.17    -1.11     1.61 <
  15  13   1     1.57     6.22     3.65 <
  15 -13   1     1.68     0.80     2.02 <
  15  13   2    10.68     6.01     2.52 <
  15 -13   2    10.57     9.44     2.52 o
  15  13   3    40.65    30.12     4.37 o
  15 -13   3    41.56    44.94     3.86 o
  15 -14  -3    15.38    15.50     2.42 o
  15 -14  -2    47.06    52.79     3.52 o
  15 -14  -1    30.38    26.16     2.87 o
  15 -14   0     6.36     7.46     1.82 o
  15  14   1    67.40    59.85     6.55 o
  15 -14   1    67.50    75.09     4.22 o
  15 -14   2    11.59    12.56     2.38 o
  15 -14   3     2.22     0.41     1.59 <
  15 -15  -2    30.96    27.22     2.45 o
  15 -15  -1   198.09   202.57     6.41 o
  15 -15   0     2.23    10.95     2.78 o
  15  15   1    32.04    24.29     4.06 o
  15 -15   1    32.15    23.25     3.06 o
  15 -15   2   162.08   176.24     5.42 o
  15 -16  -1    15.76    16.04     2.13 o
  15  16   0     3.83     3.56     2.45 <
  15 -16   0     3.95     4.32     2.01 <
  15 -16   1    50.29    60.00     3.98 o
  16   0  -5  1681.07  1787.08    29.70 o
  16   0  -4    34.82    35.26     3.99 o
  16   0  -3  1272.02  1288.88    23.14 o
  16   0  -2    38.00    44.91     5.38 o
  16   0  -1    46.40    45.66     4.39 o
  16   0   0     1.20     3.75     2.58 <
  16   0   1     0.01     3.06     3.30 <
  16   0   2   158.40   165.76     7.13 o
  16   0   3   252.36   265.17    14.14 o
  16   0   4   181.49   200.11     8.18 o
  16   1  -5  1326.07  1445.77    26.45 o
  16  -1  -5  1323.56  1434.82    26.68 o
  16   1  -4    78.53    88.88     5.94 o
  16  -1  -4    77.73    84.90     5.64 o
  16   1  -3  1033.18  1048.45    20.87 o
  16  -1  -3  1033.44  1080.16    21.16 o
  16   1  -2    61.48    63.09     4.77 o
  16  -1  -2    61.24    65.80     6.00 o
  16   1  -1    24.24    31.87     4.66 o
  16  -1  -1    25.31    29.86     3.99 o
  16   1   0   219.22   193.71    10.14 o
  16  -1   0   221.33   212.74     8.15 o
  16   1   1   325.37   348.04    13.10 o
  16  -1   1   328.62   352.05     8.58 o
  16   1   2    69.15    71.20     5.03 o
  16  -1   2    69.54    71.67     4.95 o
  16   1   3   775.33   790.34    24.33 o
  16  -1   3   774.27   788.45    16.11 o
  16   1   4    52.50    55.44     4.76 o
  16  -1   4    52.96    53.35     4.51 o
  16   2  -5   182.86   178.33     9.28 o
  16  -2  -5   181.83   178.95     9.62 o
  16   2  -4    29.18    30.47     3.85 o
  16  -2  -4    29.21    29.18     3.69 o
  16   2  -3   441.92   472.17    14.05 o
  16  -2  -3   448.02   486.05    14.18 o
  16   2  -2     2.58     1.09     2.88 <
  16  -2  -2     2.60     6.86     3.38 <
  16   2  -1   687.71   722.31    17.44 o
  16  -2  -1   687.57   720.41    18.27 o
  16   2   0   221.58   211.11    10.49 o
  16  -2   0   222.98   215.97     6.93 o
  16   2   1   101.33   102.25     7.54 o
  16  -2   1    99.07   107.15     5.01 o
  16   2   2    81.07    89.82     6.82 o
  16  -2   2    79.58    78.77     9.02 o
  16   2   3  1210.83  1281.11    31.40 o
  16  -2   3  1215.05  1222.92    19.87 o
  16   2   4   179.20   180.02     7.83 o
  16  -2   4   180.49   178.13     7.48 o
  16   3  -5    21.10    22.38     3.69 o
  16  -3  -5    21.46    17.72     3.52 o
  16   3  -4    56.16    59.23     4.97 o
  16  -3  -4    56.53    57.32     4.68 o
  16   3  -3   817.26   801.47    17.89 o
  16  -3  -3   812.87   856.57    18.52 o
  16   3  -2     6.67     8.32     3.29 <
  16  -3  -2     6.98     5.62     3.23 <
  16   3  -1    35.75    37.47     7.41 o
  16  -3  -1    35.51    40.66     5.29 o
  16   3   0   129.17   133.45     8.60 o
  16  -3   0   124.83   132.18     5.56 o
  16   3   1   370.41   381.84    13.43 o
  16  -3   1   371.03   396.39     9.24 o
  16   3   2    29.40    40.31     7.96 o
  16  -3   2    28.80    35.64     4.43 o
  16   3   3   354.85   356.14    17.09 o
  16  -3   3   349.72   353.28    11.71 o
  16   3   4    39.26    34.33     3.90 o
  16  -3   4    38.90    42.64     6.35 o
  16  -4  -5   127.13   147.84     8.27 o
  16   4  -4    63.26    69.25     5.16 o
  16  -4  -4    62.88    64.53     7.12 o
  16   4  -3    19.71    22.52     3.80 o
  16  -4  -3    19.85    31.27     4.25 o
  16   4  -2    99.63    95.47     6.62 o
  16  -4  -2   100.28    85.64     6.77 o
  16   4  -1    27.50    29.10     6.55 o
  16  -4  -1    26.88    25.12     3.39 o
  16   4   0   100.04   103.31     7.54 o
  16  -4   0    99.73   105.35     4.98 o
  16   4   1    11.34    11.58     3.68 o
  16  -4   1    11.44    11.56     2.86 o
  16   4   2   240.65   227.12    15.54 o
  16  -4   2   241.98   235.11    10.24 o
  16   4   3    20.89    14.00     5.13 <
  16  -4   3    21.10    14.34     3.18 o
  16   4   4    11.78    10.39     2.52 o
  16  -4   4    11.90    15.11     4.03 o
  16   5  -4    45.20    37.23     3.92 o
  16  -5  -4    44.85    43.88     5.79 o
  16   5  -3     1.76     5.57     2.87 <
  16  -5  -3     1.79     3.39     2.62 <
  16   5  -2   174.61   140.34    12.04 o
  16  -5  -2   174.21   172.06     8.95 o
  16   5  -1   102.03    86.84     9.78 o
  16  -5  -1   102.60    98.74     5.65 o
  16   5   0   128.68   116.28    10.43 o
  16  -5   0   130.07   115.85     6.21 o
  16   5   1     9.09     7.79     3.34 <
  16  -5   1     8.91     8.90     2.92 o
  16   5   2    12.12     8.03     5.45 <
  16  -5   2    12.51     7.82     2.38 o
  16   5   3    75.17    73.21     5.94 o
  16  -5   3    76.84    67.86     5.33 o
  16   5   4     7.18     7.83     2.33 o
  16  -5   4     7.00     6.20     3.03 <
  16   6  -4     7.30     4.45     2.02 <
  16  -6  -4     7.33     8.44     2.99 <
  16   6  -3   167.72   145.01    11.50 o
  16  -6  -3   167.23   169.85     7.90 o
  16   6  -2     2.74     5.69     4.10 <
  16  -6  -2     2.36     2.52     2.01 <
  16   6  -1    27.15    28.53     6.17 o
  16  -6  -1    26.97    23.58     3.35 o
  16   6   0   107.30   104.42     9.55 o
  16  -6   0   106.73    91.10     7.02 o
  16   6   1    23.40    14.63     6.32 <
  16  -6   1    23.56    20.45     3.46 o
  16   6   2     1.00    -3.01     5.12 <
  16  -6   2     0.90     1.71     2.29 <
  16   6   3    48.26    40.65     4.73 o
  16  -6   3    47.89    45.04     4.56 o
  16   6   4    57.69    47.77     3.89 o
  16  -6   4    56.46    58.30     6.32 o
  16   7  -4     1.56     6.81     3.48 <
  16  -7  -4     1.78     2.64     2.65 <
  16   7  -3   130.76   130.90    10.76 o
  16  -7  -3   131.07   141.97     6.94 o
  16   7  -2   156.60   137.92    11.52 o
  16  -7  -2   153.26   175.14     6.85 o
  16   7  -1    55.02    51.84     7.46 o
  16  -7  -1    55.82    53.85     4.42 o
  16   7   0    78.84    68.99     7.44 o
  16  -7   0    79.76    80.38     4.63 o
  16   7   1    73.09    61.80     9.29 o
  16  -7   1    73.48    73.67     4.79 o
  16   7   2    11.63     8.44     5.08 <
  16  -7   2    10.51     9.35     2.58 o
  16   7   3    18.32    21.81     3.63 o
  16  -7   3    18.13    22.30     3.49 o
  16   7   4    44.40    47.67     3.70 o
  16  -7   4    44.17    57.24     5.85 o
  16   8  -4    17.55    24.89     4.68 o
  16  -8  -4    17.17    19.41     3.52 o
  16   8  -3   182.72   156.31    11.30 o
  16  -8  -3   184.71   159.98     7.15 o
  16   8  -2    54.97    57.34     7.65 o
  16  -8  -2    54.22    47.45     3.80 o
  16   8  -1    36.64    48.39     9.36 o
  16  -8  -1    36.59    43.96     3.90 o
  16   8   0   172.20   155.80    10.25 o
  16  -8   0   172.13   172.31     6.33 o
  16   8   1   271.21   224.16    15.11 o
  16  -8   1   270.87   259.77     8.50 o
  16   8   2   153.82   139.15    11.40 o
  16  -8   2   152.14   155.44     6.44 o
  16   8   3   118.84   124.17     6.82 o
  16  -8   3   119.94   132.65     6.75 o
  16   8   4     5.05     2.87     2.66 <
  16  -8   4     5.29    11.18     2.86 o
  16   9  -4    22.58    13.03     3.53 o
  16  -9  -4    21.95    22.95     3.66 o
  16   9  -3    18.34    19.96     4.83 o
  16  -9  -3    18.56    16.33     2.13 o
  16   9  -2    38.64    39.27     6.11 o
  16  -9  -2    39.28    37.33     2.46 o
  16   9  -1   437.33   387.77    16.55 o
  16  -9  -1   437.81   442.89     9.28 o
  16  -9   0    63.43    63.27     4.73 o
  16   9   1    66.22    62.89     8.46 o
  16  -9   1    66.43    73.60     4.79 o
  16   9   2    54.81    33.77     6.13 o
  16  -9   2    53.73    47.94     4.95 o
  16   9   3   150.96   119.94     9.13 o
  16  -9   3   151.03   132.94     6.43 o
  16   9   4    59.44    46.50     5.04 o
  16  10  -3   133.57   108.94     8.63 o
  16 -10  -3   133.63   121.02     4.73 o
  16  10  -2    14.15    10.56     3.61 <
  16 -10  -2    15.41    11.20     2.19 o
  16  10  -1   155.38   130.58     9.21 o
  16 -10  -1   155.85   152.77     5.35 o
  16 -10   0   144.47   139.57     7.68 o
  16  10   1   185.52   161.57    12.33 o
  16 -10   1   185.99   185.15     6.99 o
  16  10   2    46.83    30.52     5.40 o
  16 -10   2    47.44    46.92     4.65 o
  16  10   3   167.38   159.54    10.06 o
  16 -10   3   167.40   184.54     7.39 o
  16  11  -3   258.75   226.66    11.17 o
  16 -11  -3   257.57   262.60     6.47 o
  16  11  -2    17.90     9.59     3.18 o
  16 -11  -2    17.23    10.59     2.19 o
  16 -11  -1    68.43    70.24     3.65 o
  16 -11   0    61.56    70.52     3.69 o
  16  11   1   138.61   124.47    10.25 o
  16 -11   1   138.25   147.18     6.03 o
  16  11   2    14.64    14.15     3.84 o
  16 -11   2    14.42     9.99     2.65 o
  16  11   3    87.03    90.44     7.16 o
  16 -11   3    85.10    84.80     6.93 o
  16 -12  -3    46.63    46.89     4.94 o
  16  12  -2    19.20    16.72     3.50 o
  16 -12  -2    20.34    23.60     2.56 o
  16 -12  -1    63.05    55.39     3.47 o
  16 -12   0   256.59   268.55     6.60 o
  16  12   1    43.53    45.85     6.36 o
  16 -12   1    43.22    40.21     3.31 o
  16  12   2    38.36    39.51     4.92 o
  16 -12   2    38.51    48.50     4.20 o
  16 -12   3   125.56   130.61     5.58 o
  16 -13  -2    80.26    74.91     3.75 o
  16 -13  -1     0.57     1.28     1.57 <
  16 -13   0   185.61   165.59     7.05 o
  16  13   1     0.19     3.68     2.93 <
  16 -13   1     0.17     2.26     1.54 <
  16 -13   2    18.34    19.76     2.73 o
  16 -14  -2     2.87     5.30     1.76 o
  16 -14  -1    12.53    15.31     2.05 o
  16  14   0    54.11    38.57     5.38 o
  16 -14   0    53.01    45.77     3.98 o
  16  14   1     5.13     7.99     2.72 <
  16 -14   1     4.88     6.46     1.88 o
  16 -15  -1     5.80     8.48     2.07 o
  16 -15   0   113.76   130.25     5.68 o
  17   0  -4     0.22     0.62     1.99 <
  17   0  -3  1543.60  1615.19    23.84 o
  17   0  -2   272.36   279.61    10.79 o
  17   0  -1    91.53    83.16     5.02 o
  17   0   0     0.43     1.30     2.12 <
  17   0   1    61.59    60.22     5.65 o
  17   0   2   623.52   634.68    14.50 o
  17   0   3   984.47  1038.89    24.13 o
  17   0   4    30.43    28.77     3.05 o
  17   1  -4    67.84    71.38     4.70 o
  17  -1  -4    67.88    80.29     4.86 o
  17   1  -3   285.77   299.56    10.41 o
  17  -1  -3   287.99   311.28    10.64 o
  17   1  -2    34.07    34.13     4.40 o
  17  -1  -2    33.62    35.18     4.55 o
  17   1  -1   119.81   121.66     5.99 o
  17  -1  -1   118.97   118.64     5.85 o
  17   1   0    15.57    18.72     3.94 o
  17  -1   0    15.31    14.20     2.98 o
  17   1   1   416.52   438.68    13.83 o
  17  -1   1   419.02   416.35    11.06 o
  17   1   2     9.86    10.90     2.62 o
  17  -1   2     9.56     9.26     4.08 <
  17   1   3   516.17   536.60    18.06 o
  17  -1   3   510.95   507.92    16.01 o
  17   1   4    21.66    26.35     2.99 o
  17  -1   4    22.07    21.39     4.06 o
  17   2  -4   194.24   212.09     7.69 o
  17  -2  -4   194.49   214.71     7.54 o
  17   2  -3   261.97   269.07     9.82 o
  17  -2  -3   261.71   277.23     9.97 o
  17   2  -2    47.15    46.51     3.78 o
  17  -2  -2    47.85    47.69     4.99 o
  17   2  -1   491.49   474.03    14.44 o
  17  -2  -1   491.33   482.73    14.37 o
  17   2   0     0.77     2.63     3.29 <
  17  -2   0     0.76     2.08     2.32 <
  17   2   1   236.79   233.75    10.21 o
  17  -2   1   237.38   243.38     7.15 o
  17   2   2    27.76    27.72     3.12 o
  17  -2   2    27.56    27.16     5.40 o
  17   2   3   351.13   337.54    14.64 o
  17  -2   3   350.76   372.75    10.85 o
  17   2   4   266.98   275.48     8.31 o
  17  -2   4   266.66   280.86    12.42 o
  17   3  -4    53.96    57.49     4.14 o
  17  -3  -4    52.59    43.00     5.27 o
  17   3  -3    31.23    34.64     4.07 o
  17  -3  -3    30.49    27.87     3.72 o
  17   3  -2    21.22    17.87     2.72 o
  17  -3  -2    21.41    25.55     4.05 o
  17   3  -1     6.94     9.82     3.63 <
  17  -3  -1     6.74     3.21     2.89 <
  17   3   0     9.50     8.79     3.29 <
  17  -3   0     9.47     5.67     2.05 <
  17   3   1     1.18     2.21     2.93 <
  17  -3   1     1.27     0.92     2.16 <
  17   3   2     3.45     2.98     2.86 <
  17  -3   2     3.16    -1.61     3.80 <
  17   3   3     3.32     4.53     3.65 <
  17  -3   3     3.02     3.93     2.19 <
  17   3   4   190.04   198.20     7.01 o
  17  -3   4   189.73   191.98    10.15 o
  17   4  -4    32.64    30.33     3.09 o
  17  -4  -4    32.13    37.27     5.12 o
  17   4  -3    15.12    23.44     4.08 o
  17  -4  -3    14.48    11.78     2.76 o
  17   4  -2     3.71     0.06     3.99 <
  17  -4  -2     3.71     5.22     2.82 <
  17   4  -1    77.13    74.51     6.16 o
  17  -4  -1    76.18    77.65     6.23 o
  17   4   0     0.47    -3.60     3.18 <
  17  -4   0     0.49     4.43     2.92 <
  17   4   1    28.40    29.10     4.36 o
  17  -4   1    29.15    32.10     3.56 o
  17   4   2     3.46     0.66     4.57 <
  17  -4   2     3.58     1.15     2.59 <
  17   4   3    71.89    79.68     7.85 o
  17  -4   3    74.94    82.25     5.30 o
  17   4   4     1.74    -1.41     1.67 <
  17  -4   4     1.75     2.08     1.99 <
  17   5  -4    18.58    26.34     4.45 o
  17  -5  -4    17.76    14.54     3.68 o
  17   5  -3    36.29    31.99     5.77 o
  17  -5  -3    36.77    33.96     3.80 o
  17   5  -2     3.79     4.47     4.20 <
  17  -5  -2     3.91     3.88     2.67 <
  17   5  -1     5.71     3.64     3.82 <
  17  -5  -1     5.17     5.49     2.36 <
  17   5   0     6.35     4.99     3.04 <
  17  -5   0     6.32     7.57     2.28 o
  17   5   1    10.19     6.19     2.93 <
  17  -5   1    10.53    10.87     3.10 o
  17   5   2     0.15     2.71     4.22 <
  17  -5   2     0.17     2.23     2.38 <
  17   5   3    30.30    28.00     5.15 o
  17  -5   3    29.27    27.65     3.40 o
  17   5   4    24.33    28.04     4.05 o
  17  -5   4    25.13    26.33     4.08 o
  17   6  -4    48.66    44.10     5.08 o
  17  -6  -4    48.63    46.55     5.14 o
  17   6  -3    80.86    75.73     7.72 o
  17  -6  -3    81.15    85.02     5.16 o
  17   6  -2    26.59    26.37     5.43 o
  17  -6  -2    26.72    32.00     4.13 o
  17   6  -1   649.47   633.47    21.94 o
  17  -6  -1   652.37   640.62    12.61 o
  17   6   0     0.52    -0.99     2.85 <
  17  -6   0     0.54     1.83     1.74 <
  17   6   1   320.40   313.42    17.19 o
  17  -6   1   317.96   330.55    11.47 o
  17   6   2    91.12   108.95     9.89 o
  17  -6   2    91.30    92.19     4.87 o
  17   6   3    49.52    41.93     5.83 o
  17  -6   3    49.43    45.21     3.90 o
  17   7  -3    47.51    48.36     6.19 o
  17  -7  -3    47.39    35.73     5.48 o
  17   7  -2    39.28    47.36     6.54 o
  17  -7  -2    40.06    47.32     3.53 o
  17   7  -1    96.37    80.53     7.83 o
  17  -7  -1    94.63    87.39     4.85 o
  17   7   0     3.30     5.07     2.72 <
  17  -7   0     3.25     5.82     1.96 <
  17   7   1   333.00   305.39    16.59 o
  17  -7   1   335.98   334.67    11.45 o
  17   7   2    19.76    26.69     5.57 o
  17  -7   2    19.69    22.16     2.67 o
  17   7   3    22.26    22.32     4.60 o
  17  -7   3    22.45    18.51     2.13 o
  17   8  -3    84.84    95.39     7.76 o
  17  -8  -3    85.10   102.99     8.14 o
  17   8  -2    50.87    50.93     6.17 o
  17  -8  -2    50.10    50.26     2.97 o
  17   8  -1    11.04     6.35     3.21 <
  17  -8  -1    10.72    14.21     2.14 o
  17   8   0     1.29     7.84     5.15 <
  17  -8   0     1.30     3.12     2.45 <
  17   8   1    24.83    24.76     5.85 o
  17  -8   1    25.29    19.01     3.53 o
  17   8   2    32.03    39.54     6.42 o
  17  -8   2    32.13    33.62     3.89 o
  17   8   3    35.99    38.24     5.19 o
  17  -8   3    36.57    41.27     2.73 o
  17   9  -3   212.85   236.02    11.18 o
  17  -9  -3   213.39   243.58    11.25 o
  17   9  -2     3.74     0.77     2.64 <
  17  -9  -2     3.67     3.01     1.38 <
  17   9  -1    70.52    68.89     6.55 o
  17  -9  -1    70.66    76.47     4.46 o
  17   9   0     5.59     4.59     4.08 <
  17  -9   0     5.63     8.13     2.63 o
  17   9   1   275.60   256.81    14.17 o
  17  -9   1   276.48   301.36    10.32 o
  17   9   2    15.44    19.54     4.56 o
  17  -9   2    15.38    17.45     3.06 o
  17   9   3   193.89   229.73    10.91 o
  17  -9   3   192.37   226.32    10.72 o
  17  10  -2    15.93    22.05     3.89 o
  17 -10  -2    15.92    16.60     2.69 o
  17 -10  -1   315.20   308.78     9.53 o
  17  10   0     2.43     0.08     3.68 <
  17 -10   0     2.36     3.20     1.81 <
  17  10   1   255.58   221.38    12.67 o
  17 -10   1   254.26   256.12     9.31 o
  17  10   2     7.39     6.10     3.32 <
  17 -10   2     8.13    15.85     2.83 o
  17 -11  -2    11.21    13.43     3.23 o
  17 -11  -1    58.45    46.44     3.83 o
  17  11   0     5.37     1.75     3.54 <
  17 -11   0     5.45     7.99     2.02 o
  17  11   1    55.73    45.51     5.94 o
  17 -11   1    54.35    50.60     3.25 o
  17  11   2    16.20    20.86     3.70 o
  17 -11   2    16.43    19.69     3.26 o
  17 -12  -2    58.96    57.24     5.62 o
  17 -12  -1   110.47   124.83     5.97 o
  17  12   0    20.09    14.90     4.05 o
  17 -12   0    20.05    22.41     2.34 o
  17  12   1   145.72   134.45     8.85 o
  17 -12   1   149.15   152.92     6.43 o
  17 -13  -1   289.96   309.59     8.51 o
  17  13   0     4.86    -1.25     2.73 <
  17 -13   0     4.85     5.83     1.95 <
  17 -13   1   138.33   141.57     8.49 o
  18   0  -3    93.98    80.73     5.03 o
  18   0  -2    40.67    41.44     4.28 o
  18   0  -1    66.40    62.44     5.20 o
  18   0   0    13.24    11.23     2.97 o
  18   0   1     2.10     2.19     2.05 <
  18   0   2     1.82    -1.78     2.44 <
  18   0   3     6.07     3.22     2.72 <
  18   1  -3    40.85    41.89     3.76 o
  18  -1  -3    41.19    42.97     3.79 o
  18   1  -2     4.91     7.82     2.53 o
  18  -1  -2     4.56     4.01     2.51 <
  18   1  -1    17.66    19.60     3.40 o
  18  -1  -1    18.26    16.34     3.25 o
  18   1   0     5.61     4.96     2.61 <
  18  -1   0     5.31     7.48     2.04 o
  18   1   1    48.35    49.68     3.89 o
  18  -1   1    48.27    46.20     4.69 o
  18   1   2    38.17    33.37     3.31 o
  18  -1   2    36.60    40.51     5.36 o
  18   1   3     5.94    14.01     2.58 o
  18  -1   3     6.19     6.36     2.83 <
  18   2  -3     5.16     6.79     2.18 o
  18  -2  -3     5.09     1.01     2.09 <
  18   2  -2    49.07    55.19     4.66 o
  18  -2  -2    47.96    65.57     5.09 o
  18   2  -1     7.29     9.57     3.18 o
  18  -2  -1     7.05    10.98     3.11 o
  18   2   0    17.27    20.18     3.57 o
  18  -2   0    17.64    16.64     3.10 o
  18   2   1     4.12     4.84     1.78 <
  18  -2   1     4.47     4.19     2.53 <
  18   2   2    52.74    60.74     6.28 o
  18  -2   2    53.49    56.58     6.22 o
  18   2   3    21.93    14.74     3.03 o
  18  -2   3    21.66    21.70     4.19 o
  18   3  -3    15.42    12.77     3.77 o
  18  -3  -3    15.69    16.15     2.69 o
  18   3  -2     5.44     4.30     3.68 <
  18  -3  -2     5.45     5.60     2.43 <
  18   3  -1    22.18    16.37     3.12 o
  18  -3  -1    21.25    15.41     3.23 o
  18   3   0    53.57    50.69     4.88 o
  18  -3   0    54.04    48.12     4.64 o
  18   3   1    13.44    13.15     2.43 o
  18  -3   1    13.93     9.81     4.23 <
  18   3   2     2.95     6.51     3.22 <
  18  -3   2     2.93     6.29     2.29 <
  18   3   3    23.26    22.42     3.79 o
  18  -3   3    22.92    31.85     4.63 o
  18   4  -3    18.02    20.71     4.32 o
  18  -4  -3    18.27    21.02     2.77 o
  18   4  -2    11.29    11.63     2.61 o
  18  -4  -2    11.04     8.67     2.52 o
  18   4  -1    25.66    22.49     3.66 o
  18  -4  -1    25.94    22.39     3.46 o
  18   4   0    19.37    17.42     3.49 o
  18  -4   0    17.22    17.49     2.59 o
  18   4   1     3.48     6.12     1.82 o
  18  -4   1     3.48     5.07     2.21 <
  18   4   2     8.05     6.46     2.65 <
  18  -4   2     7.83     8.54     2.33 o
  18   4   3    11.88    12.00     3.17 o
  18  -4   3    11.82     8.83     2.52 o
  18   5  -3    23.61    20.43     4.15 o
  18  -5  -3    23.67    24.92     4.28 o
  18   5  -2    29.36    24.34     3.33 o
  18  -5  -2    30.78    36.53     3.89 o
  18   5  -1    18.62    19.91     3.49 o
  18  -5  -1    18.43    17.58     3.04 o
  18   5   0   276.00   287.00    10.10 o
  18  -5   0   277.32   313.55     8.51 o
  18   5   1    52.36    42.94     6.54 o
  18  -5   1    52.72    54.51     4.60 o
  18   5   2     3.45     0.94     2.23 <
  18  -5   2     3.28     2.38     1.89 <
  18   5   3     2.56    12.66     3.18 o
  18  -5   3     2.62     8.56     2.71 o
  18   6  -3    22.45    18.66     3.83 o
  18  -6  -3    22.35    22.43     4.03 o
  18   6  -2     0.89     0.54     2.24 <
  18  -6  -2     0.96     1.26     1.89 <
  18   6  -1    39.11    37.21     4.09 o
  18  -6  -1    38.86    43.89     3.43 o
  18   6   0    41.48    37.28     4.03 o
  18  -6   0    40.98    45.29     3.47 o
  18   6   1    17.07    20.76     5.19 o
  18  -6   1    17.51    14.37     2.82 o
  18   6   2    16.68    16.77     3.03 o
  18  -6   2    16.77    18.52     2.80 o
  18   7  -3    66.23    56.01     5.55 o
  18  -7  -3    65.68    53.05     5.33 o
  18   7  -2     0.21     0.73     2.11 <
  18  -7  -2     0.22     1.46     1.35 <
  18   7  -1    39.19    43.08     4.11 o
  18  -7  -1    39.89    39.27     2.66 o
  18   7   0     3.27     5.70     4.22 <
  18  -7   0     3.11     4.87     2.23 <
  18   7   1    63.57    58.32     7.16 o
  18  -7   1    62.89    60.25     4.70 o
  18   7   2     3.14     3.19     2.18 <
  18  -7   2     3.28     0.51     2.56 <
  18   8  -2    26.29    42.43     3.69 o
  18  -8  -2    26.13    40.58     5.36 o
  18   8  -1     9.23     6.58     2.27 <
  18  -8  -1     9.23     4.87     2.23 <
  18   8   0    38.63    29.73     5.38 o
  18  -8   0    38.95    41.66     2.98 o
  18   8   1     3.94     5.42     3.71 <
  18  -8   1     4.17     0.44     1.91 <
  18   8   2    73.72    81.73     4.87 o
  18  -8   2    72.25    96.37     7.49 o
  18   9  -2    42.01    54.46     5.76 o
  18  -9  -2    41.98    54.40     5.58 o
  18   9  -1     9.91    10.33     3.91 <
  18  -9  -1    10.02     6.81     1.75 o
  18   9   0    20.33    29.22     5.25 o
  18  -9   0    20.79    26.87     2.41 o
  18   9   1     3.73    -0.38     2.81 <
  18  -9   1     3.84     1.02     1.71 <
  18   9   2    28.74    26.40     3.93 o
  18  -9   2    28.72    39.17     4.75 o
  18  10  -1    45.10    34.70     5.17 o
  18 -10  -1    46.03    46.78     3.47 o
  18  10   0    18.78    39.08     5.44 o
  18 -10   0    18.85    34.34     3.30 o
  18  10   1    57.40    51.12     5.49 o
  18 -10   1    56.51    53.12     3.86 o
  18  11  -1    25.12    27.30     4.33 o
  18  11   0     4.59     2.36     2.95 <
  19   0  -2     1.10     7.68     1.89 o
  19   0  -1   424.81   478.61    17.51 o
  19   0   0    10.86    11.84     2.76 o
  19   0   1    10.41    16.02     4.20 o
  19   1  -2     3.86     4.52     3.40 <
  19  -1  -2     3.83     6.47     2.00 o
  19   1  -1     2.55     5.03     3.55 <
  19  -1  -1     2.96     5.41     2.16 <
  19   1   0    20.77    22.09     3.04 o
  19  -1   0    20.66    22.07     3.28 o
  19   1   1   368.42   413.05    14.56 o
  19  -1   1   368.99   423.51    15.57 o
  19  -1   2     4.10     4.99     2.50 <
  19   2  -2    35.26    32.24     4.92 o
  19  -2  -2    35.99    32.76     3.21 o
  19   2  -1   287.12   311.36     9.21 o
  19  -2  -1   286.48   294.22     9.13 o
  19   2   0    16.88    19.40     2.86 o
  19  -2   0    17.03    17.94     3.16 o
  19   2   1    12.45    14.47     2.76 o
  19  -2   1    11.33    10.20     3.40 <
  19  -2   2     7.40     8.01     1.79 o
  19   3  -2    10.31    11.95     3.36 o
  19  -3  -2    10.39     9.02     2.07 o
  19   3  -1    32.80    37.29     3.60 o
  19  -3  -1    32.83    31.93     3.40 o
  19   3   0     8.40     8.72     2.44 o
  19  -3   0     8.43     9.28     2.44 o
  19   3   1    97.62    99.38     5.30 o
  19  -3   1    97.89    98.65     5.23 o
  19  -3   2    57.24    47.68     4.75 o
  19   4  -2    61.33    56.89     5.73 o
  19  -4  -2    60.80    59.68     3.99 o
  19   4  -1    66.66    61.49     4.39 o
  19  -4  -1    68.24    66.37     3.78 o
  19   4   0     4.49     6.90     1.86 o
  19  -4   0     4.44     4.77     2.94 <
  19   4   1    40.85    42.15     3.76 o
  19  -4   1    41.22    45.64     5.55 o
  19  -4   2    14.46    13.27     3.20 o
  19   5  -2     5.46     7.87     2.71 <
  19  -5  -2     5.37     2.21     1.68 <
  19   5  -1    30.75    30.49     3.09 o
  19  -5  -1    29.70    35.80     2.81 o
  19   5   0     0.40     2.99     1.64 <
  19  -5   0     0.39    -0.19     2.85 <
  19   5   1     0.63     1.79     1.90 <
  19  -5   1     0.71     0.53     2.63 <
  19   6  -1     1.49    -0.14     1.48 <
  19  -6  -1     1.14     2.60     2.22 <
  19   6   0     0.02    -3.22     3.03 <
  19  -6   0     0.03     1.25     2.55 <
  19   6   1     0.15     2.97     2.90 <
  19  -6   1     0.21     0.62     2.25 <
  19   7  -1    10.16    10.28     3.09 o
  19  -7  -1     9.81     8.07     2.65 o
  19   7   0     7.67     9.66     3.22 o
  19  -7   0     7.71    17.84     3.58 o
  19   7   1     2.02    -2.32     2.46 <
  19  -7   1     2.19     3.51     2.75 <
  19   8   0     0.62    -0.35     2.34 <
  19  -8   0     0.65     7.34     2.72 <
  20   0  -1   165.50   178.11     6.42 o
  20   0   0   711.62   724.70    17.88 o
  20  -1  -1    74.16    82.44     4.50 o
  20  -1   0    93.45    96.73     6.88 o
  20  -2   0   196.76   227.26    10.27 o
